# Supplementary material for: Functional Heterogeneity of Embryonic Stem Cells Revealed through Translational Amplification of an Early Endodermal Transcript
Source: PLoS Biol. 2010 May 25;8(5):e1000379. doi: 10.1371/journal.pbio.1000379 (PMC2876051; doi:10.1371/journal.pbio.1000379)
Supplement: Table S1 — Hierarchical clustering of 2,169 differentially expressed genes among the four fractions, V−S+, V+S+, V−S−, V+S−. Differential expression corresponds to FDR <0.05 in ANOVA. Expression intensity is log-transformed (log10), and then centred by subtracting the average, which is shown in a separate column. (0.67 MB XLS) [file pbio.1000379.s006.xls]

## Sheet: MEV-gene_order
Supplementary Table S1. Hierarchicel clustering of 2169 differentially expressed genes among the four fractions, V-S+; V+S+; V-S-; V+S-
Original row	Symbol	V-S+_1	V-S+_2	V+S+_1	V+S+_2	V-S-_1	V-S-_2	V+S-_1	V+S-_2	Aver.Intensity	Feature ID	Gene Name
1859	Stk32c	0.0202	0.0343	0.3282	0.3159	-0.4102	-0.0764	-0.1283	-0.0836	2.5022	Z00048536-1	serine/threonine kinase 32C
1534	Prpf19	0.1941	0.1203	0.2853	0.2171	-0.3044	0.1317	-0.332	-0.3122	3.6593	Z00000460-1	PRP19/PSO4 pre-mRNA processing factor 19 homolog (S. cerevisiae)
851	Fut9	0.1991	0.149	0.0914	0.1928	-0.0823	0.0282	-0.3327	-0.2455	2.0713	Z00023586-1	fucosyltransferase 9
1585	Rbbp4	0.2037	0.1522	0.1953	0.1543	-0.1228	0.0668	-0.2666	-0.3828	3.335	Z00077239-1	retinoblastoma binding protein 4
385	BC017612	0.0488	0.0046	0.3383	0.2631	-0.1166	-0.093	-0.2238	-0.2214	2.563	Z00025066-1	cDNA sequence BC017612
152	6230416J20Rik	0.1422	0.062	0.2683	0.2662	-0.2337	-0.0018	-0.2472	-0.256	2.7193	Z00004620-1	RIKEN cDNA 6230416J20 gene
1574	Raly	0.1079	0.0857	0.2743	0.2744	-0.2486	-0.009	-0.2676	-0.2171	4.1118	Z00024255-1	hnRNP-associated with lethal yellow
2001	Tnrc4	-0.0118	0.0167	0.215	0.2013	-0.1773	0.1135	-0.1828	-0.1746	1.9344	Z00037034-1	trinucleotide repeat containing 4
737	EG624086	0.1114	0.0725	0.1996	0.2046	-0.1541	-0.0282	-0.2263	-0.1796	2.65	Z00058698-1	predicted gene, EG624086
1545	Psap	0.1262	0.0143	0.1842	0.17	-0.1281	-0.0211	-0.2025	-0.1429	3.5217	Z00019524-1	prosaposin
1800	Snf1lk2	0.1554	0.0315	0.172	0.1724	-0.2085	0.0066	-0.203	-0.1263	1.8296	Z00034210-1	SNF1-like kinase 2
1961	Tmed9	0.1538	0.0616	0.1158	0.1639	-0.2287	-0.0032	-0.1408	-0.1224	3.5915	Z00034551-1	transmembrane emp24 protein transport domain containing 9
1883	Taf15	0.1512	0.0873	0.2287	0.1597	-0.1357	0.02	-0.2697	-0.2414	2.2036	Z00055111-1	TAF15 RNA polymerase II, TATA box binding protein (TBP)-associated factor
973	Hnrpul2	0.1287	0.063	0.1683	0.1353	-0.1668	0.0609	-0.1968	-0.1925	2.9555	Z00030435-1	heterogeneous nuclear ribonucleoprotein U-like 2
1263	Msl2l1	0.1364	0.0894	0.148	0.09	-0.136	0.0383	-0.1892	-0.1769	3.0415	Z00003327-1	male-specific lethal 2-like 1 (Drosophila)
2059	Ube2k	0.1499	0.1034	0.1331	0.1269	-0.0847	0.0236	-0.2677	-0.1845	2.2505	Z00009530-1	ubiquitin-conjugating enzyme E2K (UBC1 homolog, yeast)
117	4930486G11Rik	0.2042	0.1306	0.0152	-0.0173	-0.0252	0.0033	-0.2205	-0.0903	2.154	Z00029166-1	RIKEN cDNA 4930486G11 gene
643	Cygb	0.2389	0.1697	-0.1619	-0.0695	-0.0617	0.1304	-0.1649	-0.0811	1.7859	Z00024196-1	cytoglobin
2025	Trpv4	0.2589	0.0356	-0.0842	-0.1127	0.0818	0.1386	-0.1857	-0.1323	2.3361	Z00021841-1	transient receptor potential cation channel, subfamily V, member 4
1139	LOC670485	0.0216	0.1757	0.0722	0.0653	-0.0376	0.1271	-0.2796	-0.1446	3.244	Z00026168-1	similar to Histone H1.5 (H1 VAR.5) (H1b)
513	Cdk5r2	0.0141	0.0626	0.102	0.0724	0.1328	0.1261	-0.3924	-0.1176	2.4332	Z00023074-1	cyclin-dependent kinase 5, regulatory subunit 2 (p39)
741	EG628561	0.0555	0.0827	0.138	-0.0353	0.1414	0.0666	-0.3235	-0.1255	3.9468	Z00058378-1	predicted gene, EG628561
1118	LOC100038746	0.0657	0.0882	0.1085	-0.0194	0.1208	0.0425	-0.2782	-0.128	3.1451	Z00033552-1	hypothetical LOC100038746
1127	LOC434481	0.0511	0.121	0.0843	-0.0491	0.0766	0.0946	-0.2694	-0.1089	4.5918	Z00063695-1	hypothetical LOC434481
1134	LOC627695	0.0331	0.1195	0.0768	-0.0489	0.1115	0.1153	-0.2892	-0.1181	4.4502	Z00031220-1	hypothetical LOC627695
867	Gas2l2	0.0685	0.0766	0.1381	-0.0185	0.08	0.014	-0.2311	-0.1277	3.0875	Z00056644-1	growth arrest-specific 2 like 2
905	Gm996	0.0317	0.0565	0.1107	-0.0404	0.1056	0.0658	-0.2326	-0.0973	3.6426	Z00067762-1	gene model 996, (NCBI)
178	A330050F15Rik	0.0425	0.0585	0.0759	-0.0512	0.1019	0.0422	-0.1788	-0.0909	4.0956	Z00061806-1	RIKEN cDNA A330050F15 gene
440	C87679	0.026	0.0518	0.0774	-0.0308	0.1172	0.0327	-0.1829	-0.0914	3.6503	Z00073410-1	expressed sequence C87679
964	Hist1h2bn	0.0526	0.0759	0.0956	-0.044	0.0672	0.0486	-0.1809	-0.115	3.3714	Z00032024-1	histone cluster 1, H2bn
1173	Lsm5	0.0505	0.064	0.0872	-0.0159	0.0807	0.0452	-0.2075	-0.1042	3.6704	Z00011138-1	LSM5 homolog, U6 small nuclear RNA associated (S. cerevisiae)
256	AI506816	0.1216	0.1195	0.0957	-0.0596	0.1718	0.0594	-0.3403	-0.1681	2.4033	Z00076268-1	expressed sequence AI506816
1313	Ncl	0.0943	0.1152	0.0772	-0.1181	0.2009	0.0942	-0.2231	-0.2406	2.6307	Z00072942-1	nucleolin
1662	Rpl10a	0.0789	0.0715	0.1121	-0.098	0.1785	0.0761	-0.2564	-0.1626	3.9023	Z00032074-1	ribosomal protein L10A
292	Ankrd24	0.1969	0.0936	0.1641	-0.0059	-0.0108	0.0054	-0.1348	-0.3086	3.5912	Z00053438-1	ankyrin repeat domain 24
1432	Pdzd4	0.1767	0.1019	0.1576	-0.0062	0.0367	0.0313	-0.2047	-0.2932	2.4893	Z00057198-1	PDZ domain containing 4
353	Atxn7l3	0.1101	0.1037	0.1762	0.0477	-0.0183	0.0143	-0.2052	-0.2285	3.5389	Z00056671-1	ataxin 7-like 3
1255	Mpst	0.1362	0.0154	0.216	0.0653	0	-0.0234	-0.1691	-0.2404	2.7115	Z00023159-1	mercaptopyruvate sulfurtransferase
1500	Pou5f1	0.1509	0.0206	0.2197	0.0535	-0.0164	0.0352	-0.1643	-0.2992	4.147	Z00074951-1	POU domain, class 5, transcription factor 1
149	6030429G01Rik	0.1165	0.1621	0.0333	-0.0834	-0.0302	0.1193	-0.1003	-0.2173	3.4426	Z00075716-1	RIKEN cDNA 6030429G01 gene
567	Cnnm1	0.0818	0.1748	0.0295	-0.1052	0.0576	0.1331	-0.1093	-0.2623	2.8457	Z00055553-1	cyclin M1
454	Camkv	0.0638	0.1002	0.0506	-0.0445	0.0729	0.1297	-0.1704	-0.2022	3.0608	Z00075224-1	CaM kinase-like vesicle-associated
960	Hist1h1a	0.081	0.1449	0.0671	-0.069	0.0574	0.0989	-0.1461	-0.2342	3.0518	Z00024894-1	histone cluster 1, H1a
113	4930415O20Rik	0.1457	0.1029	0.1002	-0.0369	0.0072	0.0721	-0.177	-0.2141	1.8816	Z00043292-1	RIKEN cDNA 4930415O20 gene
167	9430069I07Rik	0.075	0.1693	0.0924	-0.0348	-0.0329	0.1136	-0.1374	-0.2451	2.2185	Z00053795-1	RIKEN cDNA 9430069I07 gene
962	Hist1h2ab	0.0578	0.1529	0.0853	-0.0103	0.0102	0.0882	-0.1682	-0.2158	3.4206	Z00033207-1	histone cluster 1, H2ab
965	Hist1h4d	0.0503	0.1553	0.0922	0.0201	0.0241	0.1039	-0.2409	-0.205	3.7369	Z00030463-1	histone cluster 1, H4d
150	6030436E02Rik	0.0951	0.1032	0.0802	-0.0386	0.0891	0.0203	-0.1385	-0.2108	2.5451	Z00026396-1	RIKEN cDNA 6030436E02 gene
1300	Myst3	0.1199	0.0912	0.1184	-0.0092	0.0609	-0.0091	-0.1577	-0.2145	2.2637	Z00044823-1	MYST histone acetyltransferase (monocytic leukemia) 3
82	2610207I05Rik	0.1407	0.1202	0.0797	-0.0152	0.0458	0.0003	-0.1277	-0.2437	2.9951	Z00070255-1	RIKEN cDNA 2610207I05 gene
1270	Mtap7d3	0.1531	0.1182	0.062	-0.0553	0.0591	0.0037	-0.1196	-0.2212	3.4285	Z00025911-1	MAP7 domain containing 3
755	Eif4g1	0.1107	0.0937	0.1171	-0.0024	0.0238	-0.0183	-0.1124	-0.2121	3.3787	Z00013547-1	eukaryotic translation initiation factor 4, gamma 1
344	Atic	0.1118	0.1174	0.095	-0.0072	0.0351	-0.0045	-0.1013	-0.2462	4.0378	Z00054213-1	5-aminoimidazole-4-carboxamide ribonucleotide formyltransferase/IMP cyclohydrolase
1690	Sart3	0.116	0.0913	0.0934	-0.0035	0.0396	0.0091	-0.0857	-0.2602	3.5996	Z00060137-1	squamous cell carcinoma antigen recognized by T-cells 3
1818	Sp4	0.1333	0.0837	0.1308	-0.0192	0.1101	-0.0284	-0.1482	-0.2621	2.6676	Z00025404-1	trans-acting transcription factor 4
816	Fgf15	0.1454	0.0953	0.0854	-0.0446	0.1218	0.0882	-0.2621	-0.2294	2.2955	Z00058995-1	fibroblast growth factor 15
2078	Usp44	0.127	0.0788	0.0436	-0.0375	0.1413	0.0737	-0.2004	-0.2264	2.8365	Z00074920-1	ubiquitin specific peptidase 44
1280	Myb	0.197	0.1186	0.0817	-0.0723	0.1125	0.0522	-0.1994	-0.2902	2.4812	Z00017554-1	myeloblastosis oncogene
2138	Zcwpw1	0.1716	0.0881	0.0552	-0.0781	0.1157	0.0742	-0.1747	-0.2521	2.7001	Z00074033-1	zinc finger, CW type with PWWP domain 1
322	Arl15	0.0539	0.0283	0.073	0.1082	-0.038	-0.0322	-0.1022	-0.0911	3.6948	Z00020266-1	ADP-ribosylation factor-like 15
1572	Rab5c	0.0419	0.0022	0.1406	0.161	-0.0996	-0.0365	-0.1314	-0.0783	3.7534	Z00025465-1	RAB5C, member RAS oncogene family
734	EG545808	0.1316	-0.0116	0.107	0.0786	-0.0177	-0.0078	-0.162	-0.1181	3.1295	Z00067945-1	predicted gene, EG545808
260	Aim2	0.1062	0.0891	0.0669	0.0212	-0.0291	0.0167	-0.1141	-0.1569	3.4333	Z00026061-1	absent in melanoma 2
514	Cdk5rap2	0.0898	0.0602	0.0949	0.0408	0.0075	-0.0126	-0.103	-0.1776	3.1477	Z00049038-1	CDK5 regulatory subunit associated protein 2
1056	Kifc5c	0.0352	0.0469	0.1146	0.0253	-0.0193	0.0461	-0.1071	-0.1417	3.4403	Z00076420-1	kinesin family member C5C
521	Cdv3	0.0754	0.0044	0.122	0.0534	-0.0365	0.0438	-0.1355	-0.127	3.5998	Z00060777-1	carnitine deficiency-associated gene expressed in ventricle 3
1274	Mtss1	0.064	0.0065	0.1035	0.0642	-0.0075	-0.0015	-0.0972	-0.132	4.024	Z00019829-1	metastasis suppressor 1
1124	LOC382603	0.1212	0.0549	0.0805	0.1086	-0.083	0.0042	-0.1366	-0.1497	3.139	Z00071337-1	0
1204	Max	0.1031	0.0424	0.1385	0.0626	-0.1246	0.0332	-0.1142	-0.141	4.0713	Z00023063-1	Max protein
2044	Tubb2b	0.1028	0.1088	0.093	0.0228	-0.1051	0.0541	-0.1115	-0.1649	3.0342	Z00053895-1	tubulin, beta 2b
458	Car14	0.144	0.0102	0.0348	0.0904	0.0973	-0.0215	-0.1716	-0.1836	2.9054	Z00034440-1	carbonic anhydrase 14
1116	Lmnb1	0.0596	0.0647	0.0403	0.0628	-0.038	0.0343	-0.1284	-0.0952	3.9355	Z00075211-1	lamin B1
1339	Nola1	0.0768	0.0489	-0.0255	0.0538	0.0112	0.0141	-0.1065	-0.0728	4.4143	Z00005536-1	nucleolar protein family A, member 1 (H/ACA small nucleolar RNPs)
32	1700019D03Rik	0.0113	0.0971	0.0386	0.0066	-0.0064	0.0964	-0.0855	-0.1582	3.9182	Z00074525-1	RIKEN cDNA 1700019D03 gene
1340	Nolc1	0.0554	0.0817	0.0313	-0.0028	-0.0025	0.0373	-0.0585	-0.142	4.3849	Z00074475-1	nucleolar and coiled-body phosphoprotein 1
1337	Nol5a	0.0414	0.0456	0.0207	-0.013	0.0461	0.0444	-0.0711	-0.1141	4.4979	Z00004862-1	nucleolar protein 5A
1539	Prr6	0.0355	0.0651	0.026	-0.0292	0.0343	0.0493	-0.0584	-0.1226	4.4341	Z00039267-1	proline-rich polypeptide 6
1546	Psat1	0.055	0.0358	0.0185	0.0042	0.0205	0.049	-0.0808	-0.1022	4.4777	Z00010416-1	phosphoserine aminotransferase 1
1604	Rfc1	0.0599	0.0474	0.0275	-0.0246	0.047	0.0323	-0.0899	-0.0995	4.2246	Z00013005-1	replication factor C (activator 1) 1
408	Bccip	0.0758	0.0551	0.0199	-0.0296	0.0458	0.0173	-0.0652	-0.1191	4.7587	Z00019478-1	BRCA2 and CDKN1A interacting protein
1894	Tbl3	0.0813	0.0676	0.0085	-0.0357	0.0408	0.0252	-0.0706	-0.1171	3.9185	Z00059681-1	transducin (beta)-like 3
1137	LOC668932	0.0265	-0.0015	0.0785	0.0581	0.0745	0.0515	-0.1472	-0.1403	3.684	Z00054373-1	similar to DNA cytosine-5 methyltransferase 3B2
966	Hist1h4h	0.0058	0.1287	0.0688	0.006	0.0279	0.1036	-0.1862	-0.1545	4.175	Z00031209-1	histone cluster 1, H4h
968	Hist2h4	0.019	0.1239	0.0666	0.0053	0.0269	0.0999	-0.1823	-0.1593	4.2446	Z00026369-1	histone cluster 2, H4
1269	Mtap7d2	0.0221	0.1224	0.0421	0.034	0.0169	0.0761	-0.1671	-0.1464	3.0564	Z00055620-1	MAP7 domain containing 2
374	Bat2d	0.0524	0.0683	0.0812	0.0135	0.0426	0.0427	-0.1742	-0.1265	3.0946	Z00032280-1	BAT2 domain containing 1
1909	Tdgf1	0.0245	0.0692	0.0589	0.0511	0.0275	0.0713	-0.1542	-0.1483	4.375	Z00060263-1	teratocarcinoma-derived growth factor
381	BC006965	0.0223	0.072	0.0135	-0.0154	0.1225	0.1441	-0.2197	-0.1392	1.8578	Z00044548-1	cDNA sequence BC006965
1335	Nle1	0.0559	0.1126	-0.0234	-0.0059	0.0873	0.1119	-0.2145	-0.1238	3.3034	Z00056643-1	notchless homolog 1 (Drosophila)
1508	Ppif	0.0424	0.0788	0.0177	0.0071	0.0717	0.0911	-0.1828	-0.1259	3.581	Z00045381-1	peptidylprolyl isomerase F (cyclophilin F)
1132	LOC624169	0.0807	0.0928	0.0373	-0.0274	0.0643	0.0649	-0.1514	-0.1612	3.5537	Z00072165-1	similar to Prothymosin alpha
1664	Rpl38	0.0869	0.049	0.0441	-0.0393	0.0935	0.0792	-0.1556	-0.1579	3.5414	Z00032009-1	ribosomal protein L38
1209	Mcm2	0.036	0.0422	0.0274	-0.0511	0.1087	0.0804	-0.1298	-0.1139	4.2299	Z00012216-1	minichromosome maintenance deficient 2 mitotin (S. cerevisiae)
2053	U2af1	0.0464	0.0328	0.0647	-0.0377	0.0774	0.0615	-0.1199	-0.1252	3.9894	Z00035000-1	U2 small nuclear ribonucleoprotein auxiliary factor (U2AF) 1
108	4921511H13Rik	0.0579	0.0519	0.0308	-0.0722	0.0898	0.0705	-0.0778	-0.1509	3.6479	Z00016569-1	RIKEN cDNA 4921511H13 gene
165	9230009I02Rik	0.0545	0.0385	0.0266	-0.0595	0.0952	0.059	-0.066	-0.1483	3.7226	Z00033576-1	RIKEN cDNA 9230009I02 gene
1222	Mett10d	0.0435	0.0751	0.0287	-0.0522	0.0664	0.0637	-0.079	-0.1462	4.4154	Z00055100-1	methyltransferase 10 domain containing
10	1110032A13Rik	0.0529	0.0646	0.0324	-0.0608	0.0739	0.0599	-0.0899	-0.1329	3.5777	Z00074562-1	RIKEN cDNA 1110032A13 gene
1260	Mrpl4	0.0681	0.0575	0.0303	-0.0562	0.0758	0.0556	-0.0891	-0.1419	3.6364	Z00059065-1	mitochondrial ribosomal protein L4
1396	Oxnad1	0.0278	0.0368	0.0408	-0.0669	0.0815	0.0685	-0.0556	-0.1329	3.7434	Z00045891-1	oxidoreductase NAD-binding domain containing 1
1336	Nol5	0.0442	0.0393	0.0256	-0.0316	0.0779	0.0536	-0.0745	-0.1345	4.6811	Z00011584-1	nucleolar protein 5
426	Bub1b	0.0499	0.0409	0.0264	-0.0308	0.081	0.05	-0.1055	-0.1119	4.0053	Z00010774-1	budding uninhibited by benzimidazoles 1 homolog, beta (S. cerevisiae)
866	Gart	0.0401	0.0432	0.0225	-0.038	0.0702	0.0613	-0.092	-0.1073	4.2521	Z00036080-1	phosphoribosylglycinamide formyltransferase
2074	Usp10	0.0359	0.0497	0.0197	-0.0342	0.0853	0.0505	-0.0893	-0.1176	3.8798	Z00012300-1	ubiquitin specific peptidase 10
738	EG626367	0.0523	0.025	0.0666	-0.0652	0.1241	0.0451	-0.1	-0.148	4.0124	Z00058487-1	predicted gene, EG626367
1272	Mthfd1	0.0671	0.0181	0.0504	-0.051	0.1033	0.0407	-0.0906	-0.1381	4.1818	Z00004795-1	methylenetetrahydrofolate dehydrogenase (NADP+ dependent), methenyltetrahydrofolate cyclohydrolase, formyltetrahydrofolate synthase
1156	Lonp1	0.0963	0.0407	0.0356	-0.0595	0.0999	0.0311	-0.1268	-0.1172	3.864	Z00057067-1	lon peptidase 1, mitochondrial
1705	Sec61g	0.0726	0.0421	0.0561	-0.0484	0.1086	0.0165	-0.1184	-0.1291	3.5348	Z00058210-1	SEC61, gamma subunit
409	Bckdk	0.071	0.0331	0.0486	-0.0316	0.0726	0.0192	-0.1016	-0.1113	3.7461	Z00034690-1	branched chain ketoacid dehydrogenase kinase
986	Hsp90ab1	0.0752	0.0463	0.0226	-0.0428	0.0936	0.0306	-0.0996	-0.126	4.7466	Z00058430-1	heat shock protein 90kDa alpha (cytosolic), class B member 1
2105	Wdr46	0.0752	0.0385	0.0234	-0.0413	0.0897	0.0392	-0.0984	-0.1263	3.9651	Z00075244-1	WD repeat domain 46
624	Ctdp1	0.1043	0.0876	-0.0222	-0.0524	0.0767	0.0787	-0.1639	-0.1088	3.1217	Z00012156-1	CTD (carboxy-terminal domain, RNA polymerase II, polypeptide A) phosphatase, subunit 1
1147	LOC673446	0.0554	0.0836	0.0394	-0.0559	0.0631	0.0543	-0.1655	-0.0743	4.3056	Z00064874-1	PREDICTED: Mus musculus hypothetical protein LOC673446 (LOC673446), mRNA
695	Doc2a	0.0495	0.1096	-0.0307	0.0166	0.0404	0.0703	-0.1385	-0.1173	3.5766	Z00023539-1	double C2, alpha
380	BC003885	0.0046	0.0772	-0.0101	0.0049	0.039	0.0766	-0.1226	-0.0697	4.0023	Z00045027-1	cDNA sequence BC003885
880	Gemin4	0.0112	0.1054	-0.0214	-0.0168	0.0581	0.1007	-0.1509	-0.0864	3.6799	Z00035264-1	gem (nuclear organelle) associated protein 4
281	Amd2	0.0206	0.0826	0.033	0.0185	0.0169	0.0676	-0.1314	-0.1078	4.1101	Z00032961-1	S-adenosylmethionine decarboxylase 2
959	Hira	0.037	0.1018	0.0297	-0.0025	0.0209	0.0712	-0.1347	-0.1233	3.9223	Z00061762-1	histone cell cycle regulation defective homolog A (S. cerevisiae)
613	Csda	0.0496	0.0434	0.0323	0.0126	0.0591	0.0239	-0.1245	-0.0964	4.0381	Z00075005-1	cold shock domain protein A
874	Gclm	0.0454	0.0559	0.037	0.0172	0.0313	0.0292	-0.1018	-0.1144	4.0923	Z00057389-1	glutamate-cysteine ligase , modifier subunit
2045	Tubb2c	0.0271	0.0628	0.0194	0.0121	0.0311	0.0486	-0.1188	-0.0824	4.732	Z00043175-1	tubulin, beta 2c
1211	Mcm6	0.009	0.0436	-0.0051	-0.0326	0.0679	0.0837	-0.1039	-0.0625	4.5021	Z00012553-1	minichromosome maintenance deficient 6 (MIS5 homolog, S. pombe) (S. cerevisiae)
2013	Trap1	0.0066	0.0455	0.012	-0.0363	0.0879	0.067	-0.0874	-0.0954	4.0105	Z00004859-1	TNF receptor-associated protein 1
1421	Pcyt2	0.0424	0.0611	-0.0086	-0.0308	0.0777	0.0886	-0.1417	-0.0887	3.684	Z00030553-1	phosphate cytidylyltransferase 2, ethanolamine
2108	Wdr79	0.0188	0.0631	-0.029	-0.0399	0.0904	0.1025	-0.1215	-0.0844	3.6634	Z00011073-1	WD repeat domain 79
1361	Nucks1	0.0629	0.0886	0.0142	-0.0367	0.0386	0.0719	-0.1059	-0.1335	4.022	Z00009651-1	nuclear casein kinase and cyclin-dependent kinase substrate 1
2063	Ubtf	0.0586	0.0863	0.0109	-0.0478	0.0524	0.0727	-0.1165	-0.1167	4.0884	Z00036107-1	upstream binding transcription factor, RNA polymerase I
771	Enoph1	0.0596	0.0807	-0.0131	-0.0424	0.0603	0.076	-0.1061	-0.115	3.516	Z00034779-1	enolase-phosphatase 1
1660	Rpa2	0.0575	0.0887	-0.0278	-0.0412	0.0579	0.0794	-0.0919	-0.1226	4.3955	Z00019258-1	replication protein A2
1881	Tada2l	0.0416	0.083	-0.0055	-0.0493	0.0563	0.0892	-0.1005	-0.1147	4.3079	Z00047947-1	transcriptional adaptor 2 (ADA2 homolog, yeast)-like
2102	Wdr31	0.0422	0.0924	0.0002	-0.0489	0.0667	0.0848	-0.1025	-0.1349	3.5273	Z00050497-1	WD repeat domain 31
877	Gdf3	0.0189	0.0605	0.0223	-0.0089	0.0486	0.073	-0.0971	-0.1174	3.9892	Z00075058-1	growth differentiation factor 3
2107	Wdr74	0.0256	0.0653	0.0078	-0.019	0.0494	0.0736	-0.0913	-0.1113	4.3864	Z00059319-1	WD repeat domain 74
1050	Khsrp	0.08	0.0579	0.0115	-0.0309	0.0843	0.0407	-0.1343	-0.1092	3.3919	Z00035445-1	KH-type splicing regulatory protein
505	Cdca7	0.06	0.0742	0.0109	-0.0182	0.0562	0.0537	-0.1169	-0.1199	3.5214	Z00006492-1	cell division cycle associated 7
652	D15Mgi27	0.0604	0.0672	0.0157	-0.0214	0.0646	0.0454	-0.1137	-0.1182	3.7716	Z00019439-1	DNA Segment, Chr 15, Mouse Genome Informatics 27
1663	Rpl26	0.0483	0.0649	0.0335	-0.0173	0.0675	0.0423	-0.1299	-0.1093	4.1169	Z00060490-1	ribosomal protein L26
52	2310003H01Rik	0.0785	0.09	-0.0121	-0.0341	0.1019	0.04	-0.1394	-0.1248	2.8045	Z00035237-1	RIKEN cDNA 2310003H01 gene
532	Chaf1b	0.0574	0.074	0.0024	-0.0139	0.0769	0.0742	-0.1555	-0.1155	3.6839	Z00035197-1	chromatin assembly factor 1, subunit B (p60)
756	Elac2	0.0655	0.0921	-0.0128	-0.0321	0.0821	0.0725	-0.152	-0.1152	3.5581	Z00034504-1	elaC homolog 2 (E. coli)
1193	Map2k3	0.0798	0.0677	0.0074	-0.0558	0.0907	0.0656	-0.1222	-0.1331	3.2018	Z00000558-1	mitogen-activated protein kinase kinase 3
1761	Slc25a28	0.0727	0.0679	0.0152	-0.056	0.0888	0.0741	-0.1192	-0.1435	3.4585	Z00057160-1	solute carrier family 25, member 28
502	Cdc25a	0.0784	0.0776	0.0109	-0.0368	0.0885	0.0591	-0.1371	-0.1406	3.6011	Z00074789-1	cell division cycle 25 homolog A (S. pombe)
1777	Slc43a1	0.095	0.0722	0.0092	-0.0443	0.0946	0.0639	-0.1528	-0.1377	3.0988	Z00047557-1	solute carrier family 43, member 1
77	2610024G14Rik	0.0552	0.0695	-0.0066	-0.0446	0.1048	0.071	-0.1242	-0.125	3.3968	Z00008666-1	RIKEN cDNA 2610024G14 gene
1940	Timeless	0.0635	0.0699	0.0082	-0.0433	0.0858	0.0812	-0.1452	-0.1199	3.783	Z00034609-1	timeless homolog (Drosophila)
2143	Zfp294	0.052	0.0707	0.0245	-0.0382	0.0799	0.0823	-0.1335	-0.1377	3.2042	Z00017134-1	zinc finger protein 294
1076	Krt23	0.0502	0.3121	-0.5523	-0.36	0.3892	0.4977	-0.2807	-0.0563	1.8294	Z00023878-1	keratin 23
442	Cacna1s	-0.1526	-0.0073	-0.0916	-0.0568	0.1664	0.23	0.0158	-0.104	1.8097	Z00020544-1	calcium channel, voltage-dependent, L type, alpha 1S subunit
1122	LOC236220	-0.1417	-0.1428	-0.0803	-0.126	0.139	0.3045	0.0837	-0.0364	1.8806	Z00059965-1	hypothetical LOC236220
1133	LOC627530	-0.1343	-0.0706	-0.127	-0.1361	0.1613	0.2594	0.0925	-0.0453	1.9643	Z00067545-1	similar to THO complex subunit 4 (Tho4) (RNA and export factor binding protein 1) (REF1-I) (Ally of AML-1 and LEF-1) (Aly/REF)
233	Adh1	0.1001	-0.0089	-0.241	-0.2083	0.1915	0.0465	0.1435	-0.0234	2.1356	Z00070047-1	alcohol dehydrogenase 1 (class I)
41	1700049K14Rik	0.0996	-0.0554	-0.0987	-0.1935	0.3178	0.1179	-0.0351	-0.1525	2.6927	Z00055295-1	RIKEN cDNA 1700049K14 gene
195	Abcb11	0.1303	-0.0127	-0.2047	-0.2356	0.3598	0.2034	-0.1104	-0.1301	1.8031	Z00024039-1	ATP-binding cassette, sub-family B (MDR/TAP), member 11
804	Fbp1	0.0295	-0.073	-0.0971	-0.2341	0.2256	0.1475	0.069	-0.0675	2.8467	Z00025366-1	fructose bisphosphatase 1
1123	LOC244061	-0.0284	-0.0214	-0.0892	-0.2226	0.193	0.2007	0.0534	-0.0856	2.3274	Z00032275-1	similar to Smad nuclear interacting protein 1
1781	Slc5a1	0.0201	-0.0044	-0.0785	-0.271	0.259	0.1655	0.0585	-0.1492	2.3494	Z00023520-1	solute carrier family 5 (sodium/glucose cotransporter), member 1
563	Cmtm5	-0.1679	-0.116	-0.0924	-0.1635	0.2485	0.1038	0.1198	0.0677	1.7852	Z00030580-1	CKLF-like MARVEL transmembrane domain containing 5
290	Ankk1	-0.0877	-0.1434	-0.172	-0.1749	0.1174	0.0259	0.2458	0.1889	2.1586	Z00039191-1	ankyrin repeat and kinase domain containing 1
1615	Rgs5	-0.1532	-0.1208	-0.1116	-0.2301	0.2034	0.0372	0.1522	0.223	1.8531	Z00030287-1	regulator of G-protein signaling 5
1108	Lhx5	0.0368	0.0007	-0.0903	-0.2674	0.0184	0.0047	0.1858	0.1114	2.1282	Z00024803-1	LIM homeobox protein 5
1460	Pla1a	0.0025	-0.0683	-0.122	-0.242	0.121	0.0844	0.1191	0.1053	2.3484	Z00074962-1	phospholipase A1 member A
1398	P2rx7	-0.0517	-0.1082	-0.0533	-0.1702	0.0017	0.0342	0.1668	0.1808	2.3682	Z00020276-1	purinergic receptor P2X, ligand-gated ion channel, 7
347	Atp1a1	-0.0868	-0.0684	-0.0782	-0.0786	0.1012	0.0028	0.0907	0.1173	4.8061	Z00055907-1	ATPase, Na+/K+ transporting, alpha 1 polypeptide
2089	Vegfc	0.0008	-0.048	-0.0402	-0.1524	0.0537	0	0.1203	0.0658	3.7582	Z00030678-1	vascular endothelial growth factor C
857	Gadd45g	0.0039	-0.0391	-0.0685	-0.0856	0.0178	-0.0664	0.177	0.0609	4.1025	Z00024088-1	growth arrest and DNA-damage-inducible 45 gamma
1278	Mvp	-0.0764	-0.0501	-0.0453	-0.0728	0.0197	-0.0083	0.1436	0.0896	4.5937	Z00024335-1	major vault protein
2159	Zfpm1	-0.0466	-0.0754	-0.0828	-0.0869	0.0353	-0.0235	0.1575	0.1224	3.8426	Z00024466-1	zinc finger protein, multitype 1
1459	Pkd2l1	-0.0313	0.1245	-0.2445	-0.252	0.5147	0.1778	-0.1189	-0.1704	1.7231	Z00048801-1	polycystic kidney disease 2-like 1
929	Grid2	0.1576	0.1941	-0.2699	-0.3825	0.3128	0.2209	-0.0252	-0.2079	1.8087	Z00070357-1	glutamate receptor, ionotropic, delta 2
1518	Pramel6	0.2443	0.1281	-0.2481	-0.5522	0.393	0.3312	-0.0444	-0.2518	2.0479	Z00026139-1	preferentially expressed antigen in melanoma like 6
212	Acsm4	0.1345	0.1808	-0.1647	-0.4931	0.3365	0.3086	-0.0258	-0.2769	1.6854	Z00033322-1	acyl-CoA synthetase medium-chain family member 4
1632	Rhox5	0.1711	0.1289	-0.1976	-0.4766	0.3674	0.2723	0.0047	-0.2702	4.3684	Z00004852-1	reproductive homeobox 5
1140	LOC670511	0.0882	0.0862	-0.0494	-0.3691	0.3704	0.2126	-0.1018	-0.2372	1.9062	Z00057892-1	similar to beta-1,3-N-acetylglucosaminyltransferase bGnT-5
1109	Lim2	0.1165	0.1322	-0.0326	-0.3876	0.3133	0.1664	-0.0115	-0.2967	2.0409	Z00054758-1	lens intrinsic membrane protein 2
1258	Mreg	0.1427	0.1368	-0.0375	-0.3509	0.2606	0.2172	-0.1152	-0.2538	2.8297	Z00055676-1	melanoregulin
607	Crxos1	0.1801	0.1808	-0.0666	-0.3239	0.2459	0.178	-0.0903	-0.304	2.8158	Z00031457-1	Crx opposite strand transcript 1
730	EG382645	0.1831	0.1549	-0.0251	-0.3493	0.2123	0.1865	-0.0678	-0.2947	3.3953	Z00057513-1	predicted gene, EG382645
1296	Myo18b	0.1381	0.1407	-0.0767	-0.3308	0.2294	0.1985	-0.0232	-0.276	2.6597	Z00050064-1	myosin XVIIIb
1180	Ly6k	0.0973	0.1196	-0.148	-0.409	0.2597	0.1647	0.0923	-0.1767	2.2169	Z00030171-1	lymphocyte antigen 6 complex, locus K
985	Hsh2d	0.1481	0.125	-0.1654	-0.3204	0.2256	0.0929	-0.0139	-0.0919	2.0809	Z00020547-1	hematopoietic SH2 domain containing
29	1700018B24Rik	0.1315	0.0821	-0.1308	-0.2517	0.2747	0.0805	0.0127	-0.199	2.5188	Z00044047-1	RIKEN cDNA 1700018B24 gene
1468	Plb1	0.0988	0.1119	-0.1587	-0.2073	0.1934	0.0827	0.0305	-0.1513	1.9988	Z00076349-1	phospholipase B1
1633	Rhox6	0.0894	0.058	-0.1726	-0.1901	0.2232	0.0891	0.0407	-0.1376	3.8629	Z00055583-1	reproductive homeobox 6
1634	Rhox9	0.0934	0.0549	-0.1887	-0.1958	0.2426	0.1113	0.0511	-0.1689	3.7242	Z00075389-1	reproductive homeobox 9
733	EG545238	0.084	0.0772	-0.1377	-0.2148	0.2981	0.1655	-0.0201	-0.2523	1.8373	Z00074000-1	predicted gene, EG545238
863	Galnt6	0.0272	0.0922	-0.1124	-0.3133	0.2642	0.2398	-0.002	-0.1958	1.8154	Z00056937-1	UDP-N-acetyl-alpha-D-galactosamine:polypeptide N-acetylgalactosaminyltransferase 6
522	Ceacam10	0.0842	0.1169	-0.1413	-0.2707	0.2337	0.2426	-0.0601	-0.2054	2.1393	Z00024292-1	CEA-related cell adhesion molecule 10
1281	Mybpc3	0.0801	0.1311	-0.1479	-0.3101	0.2525	0.2079	-0.0474	-0.1663	2.3955	Z00036516-1	myosin binding protein C, cardiac
1936	Them5	0.1214	0.0864	-0.177	-0.32	0.28	0.2216	-0.0035	-0.2087	1.9526	Z00054446-1	thioesterase superfamily member 5
28	1700013H16Rik	0.0216	0.2903	-0.3364	-0.2375	0.2325	0.394	-0.2289	-0.1357	2.4459	Z00057247-1	RIKEN cDNA 1700013H16 gene
902	Gm5	0.0892	0.2616	-0.3549	-0.3817	0.2944	0.3401	-0.1081	-0.1407	2.2239	Z00057529-1	gene model 5, (NCBI)
1371	Obox6	0.1148	0.3235	-0.2878	-0.3896	0.1776	0.3196	-0.1049	-0.1531	2.3985	Z00064197-1	oocyte specific homeobox 6
1626	Rhox2a	0.1482	0.2768	-0.4024	-0.2778	0.2972	0.2776	-0.1195	-0.2001	2.5642	Z00053359-1	reproductive homeobox 2A
1821	Spic	0.1914	0.3193	-0.2414	-0.4235	0.3164	0.3563	-0.2546	-0.2637	2.4621	Z00035453-1	Spi-C transcription factor (Spi-1/PU.1 related)
675	Defb42	0.147	0.3467	-0.1753	-0.1105	0.1276	0.1284	-0.1862	-0.2776	1.657	Z00075742-1	defensin beta 42
234	Adh4	0.1962	0.3857	-0.1255	-0.3362	0.1994	0.2183	-0.2744	-0.2635	1.985	Z00023072-1	alcohol dehydrogenase 4 (class II), pi polypeptide
1045	Kcnj12	0.1274	0.313	-0.0299	-0.2359	0.2343	0.1944	-0.2115	-0.3919	2.1438	Z00024170-1	potassium inwardly-rectifying channel, subfamily J, member 12
700	Dppa3	0.2721	0.2593	-0.0282	-0.2781	0.1697	0.1597	-0.2557	-0.2989	4.0427	Z00031032-1	developmental pluripotency-associated 3
1099	Lgals12	0.2574	0.2089	-0.1229	-0.1458	0.1646	0.1397	-0.209	-0.2929	1.8939	Z00023563-1	lectin, galactose binding, soluble 12
462	Card11	0.139	0.1635	-0.1629	-0.3684	0.3051	0.2898	-0.1355	-0.2307	2.1977	Z00045684-1	caspase recruitment domain family, member 11
674	Defb30	0.1132	0.2811	-0.1539	-0.3869	0.2747	0.2575	-0.135	-0.2508	1.8546	Z00029940-1	defensin beta 30
310	Aqp3	0.1367	0.1881	-0.1384	-0.4254	0.2475	0.2653	-0.033	-0.2408	3.8032	Z00026928-1	aquaporin 3
692	Dmrtc1c	0.0996	0.2069	-0.1262	-0.351	0.2239	0.2533	-0.0447	-0.2618	2.5894	Z00038980-1	DMRT-like family C1c
30	1700018G05Rik	0.1429	0.1835	-0.1582	-0.3118	0.2371	0.1913	-0.1086	-0.1763	2.7521	Z00076347-1	RIKEN cDNA 1700018G05 gene
1299	Myom2	0.1455	0.1889	-0.1529	-0.3425	0.2239	0.2266	-0.0709	-0.2186	3.0964	Z00025023-1	myomesin 2
932	Grip2	0.0582	0.2415	-0.1561	-0.2956	0.2454	0.3524	-0.1663	-0.2794	2.0982	Z00030904-1	glutamate receptor interacting protein 2
448	Calcoco2	0.0519	0.2181	-0.1742	-0.3768	0.2339	0.3552	-0.0756	-0.2324	3.9339	Z00034851-1	calcium binding and coiled-coil domain 2
126	4930558C23Rik	0.0919	0.2547	-0.1822	-0.3506	0.1864	0.3048	-0.0524	-0.2527	1.7622	Z00025969-1	RIKEN cDNA 4930558C23 gene
1402	Padi6	0.1223	0.2695	-0.2303	-0.3413	0.2056	0.3247	-0.1027	-0.2478	2.317	Z00070663-1	peptidyl arginine deiminase, type VI
36	1700024G13Rik	0.1598	0.1532	-0.1403	-0.2308	0.2792	0.2165	-0.186	-0.2516	2.0416	Z00078205-1	RIKEN cDNA 1700024G13 gene
630	Ctrc	0.1346	0.2903	-0.1742	-0.2011	0.1865	0.2044	-0.1978	-0.2427	2.505	Z00048505-1	chymotrypsin C (caldecrin)
1367	Oas1d	0.1238	0.2681	-0.1332	-0.2482	0.2648	0.2229	-0.2076	-0.2905	1.8388	Z00031449-1	2'-5' oligoadenylate synthetase 1D
489	Ccno	0.1018	0.1989	-0.1318	-0.2819	0.2332	0.2661	-0.1767	-0.2095	3.3162	Z00074633-1	cyclin O
1364	Oas1a	0.0933	0.2319	-0.146	-0.2627	0.1713	0.2629	-0.1764	-0.1742	3.0584	Z00000570-1	2'-5' oligoadenylate synthetase 1A
1659	RP23-395H4.4	0.1378	0.2626	-0.1458	-0.276	0.177	0.2274	-0.1863	-0.1967	3.2053	Z00025610-1	elastase 2A
1306	Nanos3	-0.0062	0.2854	-0.1268	-0.2877	0.12	0.3436	-0.1152	-0.2131	2.0007	Z00056361-1	nanos homolog 3 (Drosophila)
1151	LOC674794	0.0778	0.2809	-0.0619	-0.1751	0.0883	0.3021	-0.2594	-0.2526	1.8986	Z00031779-1	PREDICTED: Mus musculus hypothetical protein LOC674794 (LOC674794), mRNA
777	Epx	0.053	0.2654	-0.1224	-0.1939	0.0651	0.2702	-0.1919	-0.1455	1.9877	Z00060378-1	eosinophil peroxidase
936	Gsc	0.0586	0.225	-0.0954	-0.2078	0.0853	0.224	-0.1697	-0.1198	2.059	Z00005390-1	goosecoid homeobox
498	Cd6	0.0823	0.2137	-0.1203	-0.2031	0.1787	0.2041	-0.1569	-0.1985	2.1301	Z00015471-1	CD6 antigen
610	Cryge	0.0941	0.2587	-0.1509	-0.2361	0.1569	0.207	-0.1317	-0.198	2.0342	Z00075803-1	crystallin, gamma E
1365	Oas1b	0.1027	0.214	-0.1775	-0.176	0.132	0.2073	-0.1535	-0.149	2.37	Z00023065-1	2'-5' oligoadenylate synthetase 1B
446	Calb2	0.0695	0.2817	-0.1676	-0.2105	0.1418	0.2519	-0.1855	-0.1813	3.0936	Z00045503-1	calbindin 2
1897	Tbx21	0.0786	0.2925	-0.1933	-0.1826	0.1337	0.2595	-0.2051	-0.1835	2.3677	Z00025582-1	T-box 21
26	1700011F14Rik	0.1768	0.3064	-0.2494	-0.3087	0.2466	0.185	-0.1331	-0.2235	2.1222	Z00051597-1	RIKEN cDNA 1700011F14 gene
50	2300002M23Rik	0.229	0.37	-0.2743	-0.3869	0.1589	0.1977	-0.0459	-0.2484	1.8898	Z00049267-1	RIKEN cDNA 2300002M23 gene
162	9030625G05Rik	0.2495	0.2677	-0.1756	-0.2764	0.2379	0.1635	-0.0741	-0.3924	2.1065	Z00063335-1	RIKEN cDNA 9030625G05 gene
2043	Tubal3	0.25	0.1997	-0.0644	-0.3712	0.2692	0.2139	-0.0951	-0.402	2.1392	Z00027072-1	tubulin, alpha-like 3
181	A430104N18Rik	0.209	0.2197	-0.0805	-0.4548	0.2603	0.136	-0.0508	-0.2389	2.3822	Z00028288-1	RIKEN cDNA A430104N18 gene
470	Cbln1	0.2196	0.1969	-0.0361	-0.3268	0.2241	0.1125	-0.196	-0.1941	1.794	Z00009674-1	cerebellin 1 precursor protein
1877	Sytl3	0.1903	0.2591	-0.1159	-0.3633	0.2633	0.1646	-0.1528	-0.2453	2.242	Z00030706-1	synaptotagmin-like 3
116	4930434E21Rik	0.2352	0.2235	-0.1051	-0.4406	0.2269	0.2442	-0.0897	-0.2944	2.6796	Z00053216-1	RIKEN cDNA 4930434E21 gene
425	Btnl1	0.1681	0.2515	-0.025	-0.4252	0.1774	0.2645	-0.1078	-0.3036	2.0544	Z00072277-1	butyrophilin-like 1
1384	Osm	0.1726	0.3339	-0.1017	-0.3548	0.1443	0.2848	-0.1862	-0.2929	2.6914	Z00005087-1	oncostatin M
1752	Slc15a1	0.1884	0.3005	-0.1067	-0.3485	0.2105	0.2583	-0.1465	-0.356	2.3992	Z00056864-1	solute carrier family 15 (oligopeptide transporter), member 1
2148	Zfp371	0.1248	0.3158	-0.1005	-0.3924	0.1757	0.2879	-0.0983	-0.313	3.2347	Z00075186-1	zinc finger protein 371
547	Cidec	-0.0565	0.2015	-0.2705	-0.2904	0.2362	0.2736	-0.0654	-0.0286	1.9549	Z00025497-1	cell death-inducing DFFA-like effector c
306	Aox3	0.0663	0.1519	-0.1843	-0.3572	0.2063	0.2672	-0.0281	-0.122	2.4578	Z00045784-1	aldehyde oxidase 3
1346	Npc1l1	-0.009	0.1712	-0.0917	-0.3616	0.2158	0.2742	-0.0513	-0.1477	1.7595	Z00043440-1	NPC1-like 1
1838	Sstr2	0.116	0.1865	-0.2258	-0.1385	0.0614	0.1949	-0.1291	-0.0654	1.9246	Z00023491-1	somatostatin receptor 2
878	Gdf9	0.0046	0.1592	-0.1604	-0.2088	0.0783	0.1507	-0.0246	0.001	2.2269	Z00007931-1	growth differentiation factor 9
916	Gpd1	0.0068	0.1839	-0.1245	-0.1465	0.0589	0.1853	-0.0646	-0.0993	2.3776	Z00021998-1	glycerol-3-phosphate dehydrogenase 1 (soluble)
1382	Osbpl10	0.0151	0.1313	-0.09	-0.1283	0.0473	0.144	-0.0298	-0.0897	3.7136	Z00025269-1	oxysterol binding protein-like 10
451	Camk2b	-0.0032	0.1859	-0.1085	-0.0933	0.0756	0.1903	-0.1117	-0.1351	3.4015	Z00074590-1	calcium/calmodulin-dependent protein kinase II, beta
1693	Scara5	-0.0115	0.2202	-0.0921	-0.1466	0.0826	0.2065	-0.1358	-0.1234	2.0138	Z00047519-1	scavenger receptor class A, member 5 (putative)
416	Bhmt2	-0.002	0.2396	-0.1767	-0.2038	0.1098	0.1795	-0.0516	-0.0948	2.4604	Z00024136-1	betaine-homocysteine methyltransferase 2
341	Asgr2	-0.0004	0.1905	-0.1859	-0.2505	0.1518	0.2237	-0.0167	-0.1125	2.5421	Z00025453-1	asialoglycoprotein receptor 2
546	Cidea	-0.0118	0.153	-0.1362	-0.2383	0.1217	0.2444	-0.0239	-0.1089	2.9684	Z00036235-1	cell death-inducing DNA fragmentation factor, alpha subunit-like effector A
687	Dmgdh	0.0132	0.0893	-0.1742	-0.1901	0.1262	0.2542	-0.0094	-0.1094	2.04	Z00055251-1	dimethylglycine dehydrogenase precursor
461	Car8	0.0692	0.1036	-0.1745	-0.2012	0.1636	0.2148	-0.0061	-0.1695	2.1032	Z00011422-1	carbonic anhydrase 8
732	EG434729	0.0717	0.1624	-0.1662	-0.2266	0.1272	0.2572	-0.0425	-0.1834	2.5262	Z00057943-1	predicted gene, EG434729
848	Fthl17	0.0017	0.154	-0.1509	-0.2115	0.1623	0.2434	-0.0254	-0.1738	3.5401	Z00031177-1	ferritin, heavy polypeptide-like 17
1135	LOC632985	0.0257	0.1307	-0.1041	-0.1535	0.1176	0.2076	-0.0276	-0.1963	2.9357	Z00070838-1	similar to ferritin, heavy polypeptide-like 17
1684	Sall3	0.0281	0.1854	-0.0998	-0.217	0.1104	0.206	-0.0133	-0.1998	2.8513	Z00074099-1	sal-like 3 (Drosophila)
1379	Olfr1428	0.0179	0.1308	-0.1146	-0.1852	0.1435	0.2165	-0.0667	-0.1423	3.0877	Z00026671-1	olfactory receptor 1428
280	Alpl	0.0393	0.143	-0.1049	-0.1453	0.1048	0.2027	-0.0892	-0.1502	4.0338	Z00025521-1	alkaline phosphatase, liver/bone/kidney
1284	Myh13	0.0419	0.1425	-0.1231	-0.155	0.1327	0.2056	-0.111	-0.1336	3.3225	Z00067675-1	myosin, heavy polypeptide 13, skeletal muscle
1580	Rasgef1c	0.0406	0.1801	-0.1322	-0.1662	0.1175	0.2225	-0.0875	-0.1748	2.3198	Z00055079-1	RasGEF domain family, member 1C
463	Card9	0.0022	0.2112	-0.0792	-0.1855	0.0953	0.2087	-0.0842	-0.1685	2.1041	Z00027103-1	caspase recruitment domain family, member 9
460	Car6	0.0511	0.2067	-0.1177	-0.188	0.0636	0.1685	-0.0512	-0.133	2.3691	Z00024172-1	carbonic anhydrase 6
1863	Stra8	0.0391	0.1589	-0.0842	-0.1879	0.0891	0.1928	-0.0514	-0.1564	3.8229	Z00023804-1	stimulated by retinoic acid gene 8
1629	Rhox4d	0.1109	0.1557	-0.2954	-0.1945	0.2724	0.2665	-0.1976	-0.118	2.6914	Z00075783-1	reproductive homeobox 4D
2100	Wdfy4	0.0946	0.1993	-0.296	-0.2086	0.2453	0.1972	-0.1774	-0.0544	2.057	Z00015332-1	WD repeat and FYVE domain containing 4
1628	Rhox4c	0.0723	0.166	-0.2783	-0.1221	0.1715	0.1796	-0.1854	-0.0035	2.1858	Z00075782-1	reproductive homeobox 4C
1630	Rhox4f	0.0809	0.1072	-0.283	-0.1396	0.2042	0.198	-0.132	-0.0355	2.4127	Z00075784-1	reproductive homeobox 4F
1631	Rhox4g	0.0694	0.1522	-0.2546	-0.1042	0.1803	0.1888	-0.1466	-0.0853	2.5326	Z00075785-1	reproductive homeobox 4G
31	1700019B21Rik	0.0702	0.1419	-0.2291	-0.2158	0.1907	0.1493	-0.059	-0.0482	2.271	Z00062794-1	RIKEN cDNA 1700019B21 gene
1627	Rhox4a	0.0621	0.1505	-0.2689	-0.1654	0.2225	0.1845	-0.0865	-0.0989	2.5829	Z00063676-1	reproductive homeobox 4A
2123	Xlr4a	0.0253	0.1864	-0.3086	-0.1614	0.1679	0.2274	-0.0419	-0.0951	2.1726	Z00076450-1	X-linked lymphocyte-regulated 4A
203	Acaa2	0.0186	0.0169	-0.0833	-0.1236	0.1015	0.0803	0.0202	-0.0305	3.9984	Z00022551-1	acetyl-Coenzyme A acyltransferase 2 (mitochondrial 3-oxoacyl-Coenzyme A thiolase)
405	Bcas3	0.0048	0.0101	-0.0505	-0.1646	0.0989	0.088	0.0346	-0.0215	4.22	Z00036615-1	breast carcinoma amplified sequence 3
476	Ccdc43	0.0137	0.025	-0.0736	-0.0633	0.0786	0.0957	-0.0323	-0.0438	4.4004	Z00039850-1	coiled-coil domain containing 43
1647	Rnf7	0.0506	0.0712	-0.0762	-0.0987	0.0852	0.078	-0.0323	-0.0778	4.9124	Z00019240-1	ring finger protein 7
68	2410008K03Rik	0.0293	0.0797	-0.047	-0.1012	0.0681	0.0857	-0.0424	-0.0722	4.0359	Z00014022-1	RIKEN cDNA 2410008K03 gene
1308	Nat11	0.0295	0.0711	-0.0309	-0.097	0.0592	0.087	-0.0472	-0.0718	3.9285	Z00014242-1	N-acetyltransferase 11
811	Fdxr	0.038	0.0598	-0.0312	-0.0922	0.0652	0.0819	-0.0374	-0.0841	3.9968	Z00070339-1	ferredoxin reductase
1882	Taf13	0.0415	0.0659	-0.0286	-0.0927	0.0648	0.0796	-0.0512	-0.0792	4.0059	Z00001078-1	TAF13 RNA polymerase II, TATA box binding protein (TBP)-associated factor
1921	Tex2	0.055	0.0817	-0.0401	-0.1038	0.069	0.0665	-0.0519	-0.0764	3.7444	Z00005876-1	testis expressed gene 2
752	Eif2s2	0.0439	0.0386	-0.0495	-0.1395	0.083	0.103	-0.0297	-0.0498	4.5268	Z00032294-1	eukaryotic translation initiation factor 2, subunit 2 (beta)
1958	Tmc6	0.0447	0.0616	-0.0564	-0.1308	0.0709	0.0722	-0.0168	-0.0454	3.7339	Z00007057-1	transmembrane channel-like gene family 6
1733	Sgk1	0.0771	0.1635	-0.0487	-0.2281	0.039	0.0983	-0.0143	-0.0868	4.5019	Z00011249-1	serum/glucocorticoid regulated kinase 1
1826	Spp1	0.0608	0.1497	-0.0587	-0.1669	-0.008	0.0656	0.0139	-0.0564	4.1802	Z00074503-1	secreted phosphoprotein 1
725	Efnb3	0.1038	0.0826	-0.042	-0.1612	0.0424	0.078	-0.0625	-0.0412	3.447	Z00056619-1	ephrin B3
1285	Myh14	0.0803	0.1093	-0.0355	-0.1258	0.0512	0.0594	-0.0142	-0.1247	4.0285	Z00062949-1	myosin, heavy polypeptide 14
510	Cdh3	0.0827	0.0582	-0.0125	-0.1061	0.1028	0.061	-0.0368	-0.1494	3.8749	Z00001139-1	cadherin 3
69	2410015N17Rik	0.0678	0.0617	-0.007	-0.0965	0.082	0.0498	-0.0355	-0.1224	4.9631	Z00005912-1	RIKEN cDNA 2410015N17 gene
717	E2f1	0.0841	0.0736	-0.0022	-0.106	0.0702	0.0617	-0.0416	-0.1398	4.07	Z00030564-1	E2F transcription factor 1
471	Ccbl2	0.0578	0.0464	-0.0256	-0.0993	0.1037	0.0968	-0.0283	-0.1515	3.4928	Z00048863-1	cysteine conjugate-beta lyase 2
888	Gldc	0.0619	0.0506	-0.0146	-0.1085	0.0857	0.0798	-0.0197	-0.1352	4.9571	Z00036497-1	glycine decarboxylase
1087	Lap3	0.0574	0.0871	-0.0155	-0.1262	0.0651	0.0897	-0.0366	-0.1211	4.8376	Z00000332-1	leucine aminopeptidase 3
38	1700037H04Rik	0.0716	0.081	-0.027	-0.1103	0.0659	0.068	-0.0413	-0.108	4.3167	Z00035595-1	RIKEN cDNA 1700037H04 gene
1503	Ppcs	0.0669	0.0777	-0.0208	-0.1103	0.0723	0.0701	-0.0404	-0.1156	3.7189	Z00051151-1	phosphopantothenoylcysteine synthetase
1259	Mrm1	0.0655	0.0888	-0.0416	-0.0983	0.066	0.0727	-0.0222	-0.1309	3.7252	Z00002709-1	mitochondrial rRNA methyltransferase 1 homolog (S. cerevisiae)
1586	Rbbp5	0.0563	0.0838	-0.0379	-0.099	0.0747	0.0774	-0.0335	-0.1217	3.4337	Z00035077-1	retinoblastoma binding protein 5
1315	Ncor1	0.0532	0.066	0.0025	-0.1105	0.067	0.0649	-0.0344	-0.1088	3.8951	Z00019239-1	nuclear receptor co-repressor 1
1064	Klhl21	0.0415	0.0442	-0.0081	-0.1162	0.0913	0.0781	-0.022	-0.1088	4.0087	Z00052362-1	kelch-like 21 (Drosophila)
1602	Rest	0.0502	0.0532	-0.01	-0.1156	0.0716	0.0825	-0.0308	-0.101	4.7417	Z00034078-1	RE1-silencing transcription factor
377	Baz2a	0.0774	0.0472	-0.0128	-0.1192	0.0841	0.0439	-0.0298	-0.0907	4.0816	Z00008989-1	bromodomain adjacent to zinc finger domain, 2A
1605	Rfng	0.0618	0.0621	-0.0343	-0.1108	0.0887	0.0647	-0.0383	-0.0939	3.9987	Z00013577-1	RFNG O-fucosylpeptide 3-beta-N-acetylglucosaminyltransferase
40	1700040I03Rik	0.0895	0.0584	-0.0321	-0.1117	0.0933	0.0536	-0.0284	-0.1227	3.5846	Z00035428-1	RIKEN cDNA 1700040I03 gene
2057	Ube2a	0.08	0.0494	-0.0241	-0.1216	0.0803	0.0673	-0.0205	-0.1108	4.1192	Z00008447-1	ubiquitin-conjugating enzyme E2A, RAD6 homolog (S. cerevisiae)
2106	Wdr62	0.0737	0.0559	-0.035	-0.1345	0.0944	0.0754	-0.0115	-0.1184	3.8007	Z00019243-1	WD repeat domain 62
881	Gfpt2	0.0735	0.1108	-0.02	-0.0913	0.0041	0.058	-0.0483	-0.0868	4.0051	Z00001928-1	glutamine fructose-6-phosphate transaminase 2
208	Acly	0.0572	0.088	-0.0126	-0.0813	0.0585	0.0703	-0.0939	-0.0863	4.4218	Z00000463-1	ATP citrate lyase
1517	Pprc1	0.0587	0.0801	-0.0066	-0.0491	0.0445	0.0604	-0.1081	-0.0799	4.1561	Z00035401-1	peroxisome proliferative activated receptor, gamma, coactivator-related 1
1745	Sif1	0.0474	0.0696	-0.0069	-0.0645	0.0617	0.0374	-0.0753	-0.0693	5.512	Z00072976-1	serum induced transcript 1
2	1110001J03Rik	0.0688	0.0778	0.001	-0.0552	0.0324	0.0405	-0.0454	-0.1198	4.2514	Z00049403-1	RIKEN cDNA 1110001J03 gene
444	Cacybp	0.0697	0.0871	-0.0092	-0.0725	0.0378	0.0576	-0.0573	-0.1131	4.7974	Z00009322-1	calcyclin binding protein
520	Cdt1	0.0565	0.0886	-0.0179	-0.0633	0.0313	0.0577	-0.065	-0.0879	5.0701	Z00006300-1	chromatin licensing and DNA replication factor 1
1261	Mrpl40	0.0625	0.09	-0.0165	-0.0509	0.0309	0.0494	-0.0586	-0.1069	4.3953	Z00001390-1	mitochondrial ribosomal protein L40
87	2810026P18Rik	0.0549	0.0674	0.0047	-0.0417	0.0312	0.0563	-0.0843	-0.0886	4.4223	Z00005752-1	RIKEN cDNA 2810026P18 gene
477	Ccdc5	0.0644	0.0705	-0.0017	-0.0526	0.0417	0.0462	-0.07	-0.0985	4.7067	Z00039674-1	coiled-coil domain containing 5
1522	Prim1	0.0661	0.0649	0.0063	-0.0397	0.0455	0.0474	-0.0711	-0.1194	3.9427	Z00035279-1	DNA primase, p49 subunit
67	2410004N09Rik	0.0747	0.097	0.0036	-0.0833	0.0406	0.0645	-0.0791	-0.1181	4.2782	Z00030170-1	RIKEN cDNA 2410004N09 gene
1567	Pxmp2	0.0701	0.102	-0.0211	-0.0692	0.0509	0.0629	-0.0608	-0.1348	3.8845	Z00018156-1	peroxisomal membrane protein 2
1809	Sod1	0.0675	0.0716	-0.02	-0.0768	0.0624	0.0351	-0.0363	-0.1034	5.3165	Z00075204-1	superoxide dismutase 1, soluble
1494	Polr2e	0.0886	0.0619	-0.0187	-0.0788	0.0427	0.0572	-0.042	-0.1108	4.89	Z00004979-1	polymerase (RNA) II (DNA directed) polypeptide E
2150	Zfp428	0.0692	0.0866	-0.0258	-0.0916	0.0422	0.0615	-0.0372	-0.105	4.8222	Z00040123-1	zinc finger protein 428
115	4930431B09Rik	0.1272	0.1156	-0.0699	-0.2614	0.1881	0.1378	-0.0934	-0.1441	2.845	Z00003757-1	RIKEN cDNA 4930431B09 gene
433	C430004E15Rik	0.0966	0.1153	-0.0678	-0.1776	0.1513	0.1395	-0.1013	-0.156	3.7321	Z00054293-1	RIKEN cDNA C430004E15 gene
941	Gstp2	0.1032	0.1166	-0.0784	-0.2003	0.1796	0.1415	-0.0736	-0.1887	3.0456	Z00076144-1	glutathione S-transferase, pi 2
975	Hormad2	0.1217	0.1555	-0.1008	-0.2081	0.179	0.1118	-0.1004	-0.1587	2.577	Z00042891-1	HORMA domain containing 2
1021	Iqcf5	0.0978	0.1533	-0.0465	-0.2368	0.1609	0.0765	-0.0643	-0.1408	1.9771	Z00053448-1	IQ motif containing F5
397	BC057022	0.0646	0.1176	-0.0504	-0.2556	0.1624	0.1913	-0.0914	-0.1386	2.6296	Z00076509-1	cDNA sequence BC057022
1462	Pla2g4f	0.0435	0.1616	-0.0903	-0.2408	0.1632	0.1659	-0.0662	-0.1368	2.5969	Z00070137-1	phospholipase A2, group IVF
940	Gstp1	0.0541	0.1316	-0.0871	-0.1406	0.1126	0.112	-0.0486	-0.1339	4.9447	Z00000354-1	glutathione S-transferase, pi 1
1439	Pgam2	0.0343	0.1449	-0.1199	-0.1992	0.1114	0.1647	-0.0192	-0.117	2.8614	Z00023703-1	phosphoglycerate mutase 2
1540	Prrc1	0.0627	0.1204	-0.1156	-0.1904	0.1327	0.1411	-0.0428	-0.1081	4.3729	Z00015978-1	proline-rich coiled-coil 1
1242	Mllt6	0.0335	0.1133	-0.0469	-0.19	0.0766	0.132	-0.0225	-0.096	4.6351	Z00045920-1	myeloid/lymphoid or mixed-lineage leukemia (trithorax homolog, Drosophila); translocated to, 6
715	E130012A19Rik	0.051	0.1389	-0.0507	-0.1845	0.0635	0.1434	-0.0531	-0.1084	4.7471	Z00039330-1	RIKEN cDNA E130012A19 gene
1594	Rcor2	0.0569	0.1381	-0.067	-0.2005	0.0891	0.1606	-0.0535	-0.1238	4.8399	Z00024013-1	REST corepressor 2
1782	Slc5a10	0.0027	0.136	-0.0913	-0.181	0.1625	0.1016	-0.0258	-0.1047	2.2557	Z00053712-1	solute carrier family 5 (sodium/glucose cotransporter), member 10
45	2010005J08Rik	0.0211	0.0219	-0.0754	-0.1795	0.2208	0.136	-0.0506	-0.0943	3.2999	Z00075470-1	RIKEN cDNA 2010005J08 gene
1786	Slc7a9	0.0794	0.0591	-0.0939	-0.1945	0.2407	0.1481	-0.0612	-0.1777	2.2488	Z00023349-1	solute carrier family 7 (cationic amino acid transporter, y+ system), member 9
1759	Slc25a20	0.062	0.0381	-0.0751	-0.25	0.1957	0.1546	0.0109	-0.1362	3.167	Z00001280-1	solute carrier family 25 (mitochondrial carnitine/acylcarnitine translocase), member 20
98	3300001A09Rik	0.0887	0.0758	-0.0605	-0.1852	0.1311	0.1394	-0.0123	-0.177	2.6249	Z00049813-1	RIKEN cDNA 3300001A09 gene
128	4932417I16Rik	0.089	0.091	-0.0504	-0.2394	0.1331	0.1422	-0.0093	-0.1562	3.2577	Z00019703-1	RIKEN cDNA 4932417I16 gene
853	Gabarapl2	0.052	0.0698	-0.0609	-0.1933	0.1339	0.1353	-0.0092	-0.1276	3.7123	Z00060622-1	gamma-aminobutyric acid (GABA-A) receptor-associated protein-like 2
1126	LOC434335	0.1269	0.1285	-0.0726	-0.2583	0.1465	0.12	0.002	-0.1929	1.9837	Z00029432-1	hypothetical gene supported by AK082312
1488	Pnpla3	0.0988	0.1238	-0.0712	-0.2451	0.1627	0.1232	-0.0212	-0.1709	2.799	Z00024684-1	patatin-like phospholipase domain containing 3
1661	Rpgrip1	0.1015	0.0901	-0.0672	-0.2733	0.1875	0.1444	0.0081	-0.1911	2.2508	Z00034755-1	retinitis pigmentosa GTPase regulator interacting protein 1
1679	S100a14	0.0826	0.095	-0.0484	-0.2373	0.1979	0.1255	-0.0315	-0.1839	2.467	Z00031872-1	S100 calcium binding protein A14
1557	Ptpn7	0.0584	0.1094	-0.0617	-0.2275	0.1711	0.1448	-0.031	-0.1636	2.2867	Z00039529-1	protein tyrosine phosphatase, non-receptor type 7
2040	Ttll3	0.0674	0.1047	-0.0541	-0.2358	0.1668	0.1647	-0.0531	-0.1604	2.4873	Z00034217-1	tubulin tyrosine ligase-like family, member 3
1069	Klk1b1	0.1793	0.0582	-0.0939	-0.2061	0.1634	0.0254	-0.0407	-0.0856	2.384	Z00076669-1	kallikrein 1-related peptidase b1
1879	Tacr2	0.1248	0.0768	-0.0949	-0.191	0.2084	0.0751	-0.068	-0.1313	1.8108	Z00026337-1	tachykinin receptor 2
121	4930519N13Rik	0.1044	0.0506	-0.0601	-0.1458	0.1739	0.0839	-0.1086	-0.0985	3.979	Z00025914-1	RIKEN cDNA 4930519N13 gene
1363	Nxph3	0.0834	0.0303	-0.0638	-0.1436	0.179	0.0525	-0.0313	-0.1065	3.1264	Z00023611-1	neurexophilin 3
472	Ccdc117	0.0992	0.0452	-0.0454	-0.169	0.1502	0.0792	-0.0508	-0.1088	3.4357	Z00007750-1	coiled-coil domain containing 117
485	Ccnd3	0.0741	0.0547	-0.0234	-0.138	0.1417	0.0744	-0.0678	-0.1157	3.5519	Z00007066-1	cyclin D3
760	Elf3	0.0704	0.0497	-0.0126	-0.1587	0.1347	0.0957	-0.0401	-0.139	3.296	Z00075559-1	E74-like factor 3
205	Acadm	0.1059	0.0487	-0.0259	-0.1402	0.1162	0.0609	-0.0365	-0.129	3.3414	Z00006640-1	acyl-Coenzyme A dehydrogenase, medium chain
785	Etfb	0.0947	0.0519	-0.0171	-0.1519	0.1105	0.0688	-0.0292	-0.1276	4.5396	Z00039047-1	electron transferring flavoprotein, beta polypeptide
1923	Tfdp2	0.0724	0.0457	-0.0212	-0.1302	0.1205	0.0783	-0.0396	-0.1259	3.4924	Z00074761-1	transcription factor Dp 2
1232	Mical1	0.1271	0.0668	-0.0338	-0.2207	0.1361	0.0681	-0.0324	-0.1111	3.8266	Z00002535-1	microtubule associated monoxygenase, calponin and LIM domain containing 1
3	1110006G06Rik	0.0835	0.0814	-0.0453	-0.1704	0.1173	0.0593	-0.003	-0.1229	3.9962	Z00036209-1	RIKEN cDNA 1110006G06 gene
1350	Nr1d1	0.0795	0.102	-0.0217	-0.1786	0.0828	0.0789	-0.0492	-0.0937	3.1198	Z00075560-1	nuclear receptor subfamily 1, group D, member 1
1366	Oas1c	0.143	0.0801	-0.0359	-0.1753	0.1499	0.0416	-0.0493	-0.154	3.1351	Z00050334-1	2'-5' oligoadenylate synthetase 1C
1668	Rps6ka5	0.1642	0.0483	-0.0303	-0.1245	0.1475	0.0479	-0.0779	-0.1751	3.0833	Z00060112-1	ribosomal protein S6 kinase, polypeptide 5
211	Acsl1	0.1394	0.1085	-0.0169	-0.191	0.0783	0.082	-0.0456	-0.1548	3.0929	Z00012265-1	acyl-CoA synthetase long-chain family member 1
787	Etnk2	0.1312	0.0962	-0.0224	-0.1738	0.1104	0.0814	-0.047	-0.176	3.4513	Z00074156-1	ethanolamine kinase 2
955	Hes2	0.1737	0.1031	-0.0121	-0.1951	0.0882	0.0822	-0.0729	-0.1672	2.4836	Z00061235-1	hairy and enhancer of split 2 (Drosophila)
331	Arrdc2	0.1226	0.0967	-0.0056	-0.1836	0.1073	0.0723	-0.0851	-0.1246	2.7853	Z00000918-1	arrestin domain containing 2
1892	Tbc1d13	0.1181	0.1012	-0.0081	-0.1816	0.1128	0.092	-0.0775	-0.1569	3.5931	Z00011046-1	TBC1 domain family, member 13
219	Acy1	0.1234	0.0649	-0.0029	-0.116	0.1149	0.0597	-0.055	-0.189	3.4906	Z00056473-1	aminoacylase 1
118	4930500J02Rik	0.1295	0.0714	0.0142	-0.1281	0.1066	0.059	-0.0792	-0.1734	3.7512	Z00031056-1	RIKEN cDNA 4930500J02 gene
826	Fkbp5	0.1314	0.0866	0.0204	-0.1245	0.0967	0.0622	-0.0938	-0.179	3.8003	Z00012264-1	FK506 binding protein 5
1568	Qdpr	0.1208	0.0704	0.0253	-0.1135	0.1109	0.052	-0.0793	-0.1866	4.4938	Z00014305-1	quinoid dihydropteridine reductase
541	Chst10	0.1112	0.0889	-0.0078	-0.1469	0.1275	0.0896	-0.072	-0.1905	3.5016	Z00035081-1	carbohydrate sulfotransferase 10
504	Cdc5l	0.1317	0.0823	0.0059	-0.1621	0.1298	0.0746	-0.0704	-0.1919	4.4494	Z00034907-1	cell division cycle 5-like (S. pombe)
2028	Tsga10ip	0.12	0.0756	-0.0021	-0.166	0.1466	0.0764	-0.0612	-0.1892	2.5041	Z00044762-1	testis specific 10 interacting protein
1994	Tnk2	0.0959	0.0995	0.0033	-0.1232	0.0728	0.0734	-0.0824	-0.1391	4.1308	Z00012024-1	tyrosine kinase, non-receptor, 2
1749	Sirt1	0.0885	0.0982	-0.0044	-0.1451	0.0683	0.09	-0.0452	-0.1504	3.6788	Z00074253-1	sirtuin 1 (silent mating type information regulation 2, homolog) 1 (S. cerevisiae)
1706	Selenbp1	0.0941	0.1052	-0.0069	-0.1419	0.0862	0.0572	-0.0355	-0.1584	3.192	Z00021939-1	selenium binding protein 1
276	Alg13	0.1051	0.0899	-0.0094	-0.1342	0.0798	0.0805	-0.0552	-0.1565	3.8628	Z00061894-1	asparagine-linked glycosylation 13 homolog (S. cerevisiae)
1924	Tfrc	0.1	0.081	0.0102	-0.1406	0.0888	0.0758	-0.0614	-0.1537	4.4024	Z00074860-1	transferrin receptor
1262	Mrps12	0.113	0.1011	-0.0088	-0.1366	0.0851	0.0629	-0.0542	-0.1626	4.2559	Z00053600-1	mitochondrial ribosomal protein S12
2127	Xrcc6bp1	0.1208	0.0982	0.0028	-0.1399	0.0814	0.0589	-0.056	-0.1663	3.8313	Z00050415-1	XRCC6 binding protein 1
1595	Rdm1	0.0917	0.0938	-0.0134	-0.1413	0.1003	0.1051	-0.0677	-0.1685	3.4172	Z00002164-1	RAD52 motif 1
1707	Selenbp2	0.1008	0.1029	-0.0043	-0.1502	0.0909	0.0861	-0.0508	-0.1754	2.8169	Z00075884-1	selenium binding protein 2
2052	Txnrd3	0.0997	0.0751	-0.0073	-0.1523	0.1031	0.0873	-0.0554	-0.1501	3.3138	Z00025176-1	thioredoxin reductase 3
2154	Zfp57	0.0959	0.0913	0.0012	-0.1528	0.1232	0.0752	-0.0758	-0.1582	2.891	Z00010912-1	zinc finger protein 57
437	C630004H02Rik	0.0806	0.1154	-0.0785	-0.0806	0.1207	0.1587	-0.1887	-0.1277	2.0573	Z00040337-1	RIKEN cDNA C630004H02 gene
603	Creg2	0.0787	0.1262	-0.1677	-0.0893	0.1388	0.1407	-0.1001	-0.1274	2.3046	Z00023387-1	cellular repressor of E1A-stimulated genes 2
904	Gm600	0.0539	0.0814	-0.092	-0.1434	0.1647	0.1983	-0.1086	-0.1543	2.3211	Z00060127-1	gene model 600, (NCBI)
1524	Prkch	-0.0154	0.0637	-0.0772	-0.1041	0.1762	0.1931	-0.1414	-0.0948	2.4102	Z00017558-1	protein kinase C, eta
894	Gm1060	0.1314	0.0836	0.0403	-0.0833	0.0764	0.1198	-0.1892	-0.179	2.0315	Z00009958-1	gene model 1060, (NCBI)
1487	Pnmal1	0.1143	0.1039	0.0211	-0.1134	0.0678	0.121	-0.2039	-0.1109	2.1268	Z00041859-1	PNMA-like 1
9	1110020C03Rik	0.1154	0.1482	-0.0626	-0.0935	0.1229	0.0906	-0.1591	-0.1618	2.2514	Z00037258-1	RIKEN cDNA 1110020C03 gene
794	Ezh1	0.1011	0.1283	-0.0202	-0.128	0.1262	0.0929	-0.1649	-0.1355	3.0711	Z00012903-1	enhancer of zeste homolog 1 (Drosophila)
238	Adora2b	0.076	0.1483	-0.0103	-0.0914	0.1199	0.1113	-0.1652	-0.1886	2.6633	Z00076580-1	adenosine A2b receptor
1324	Nefh	0.0897	0.1685	-0.0033	-0.0966	0.0617	0.1205	-0.1447	-0.1957	3.2412	Z00045048-1	neurofilament, heavy polypeptide
1148	LOC673503	0.1008	0.113	0.016	-0.0779	0.1152	0.0814	-0.2146	-0.1339	4.6578	Z00071451-1	hypothetical protein LOC673503
486	Ccne1	0.0818	0.1109	0.0085	-0.0374	0.0928	0.0897	-0.1855	-0.1609	3.7533	Z00056229-1	cyclin E1
1685	Sall4	0.0851	0.1155	0.0478	-0.066	0.0953	0.0807	-0.1752	-0.1832	2.2664	Z00015633-1	sal-like 4 (Drosophila)
1802	Snora62	0.0909	0.1731	0.0102	-0.0717	0.1094	0.044	-0.1772	-0.1787	1.8611	Z00076262-1	small nucleolar RNA, H/ACA box 62
1283	Mycn	0.0797	0.1356	0.0189	-0.0595	0.0377	0.0772	-0.1512	-0.1384	4.2483	Z00021669-1	v-myc myelocytomatosis viral related oncogene, neuroblastoma derived (avian)
348	Atp1a3	0.1118	0.142	-0.0071	-0.0891	0.0548	0.0588	-0.1178	-0.1535	2.8064	Z00070223-1	ATPase, Na+/K+ transporting, alpha 3 polypeptide
824	Fkbp11	0.1145	0.1261	-0.0268	-0.0607	0.0431	0.0691	-0.106	-0.1593	3.6668	Z00034313-1	FK506 binding protein 11
422	Bnipl	0.0685	0.137	0.0203	-0.0871	0.0281	0.1094	-0.1101	-0.1661	3.0373	Z00075197-1	BCL2/adenovirus E1B 19kD interacting protein like
1657	RP23-275N21.2	0.091	0.1431	0.0131	-0.0949	0.0412	0.0865	-0.1004	-0.1797	2.8736	Z00070826-1	novel KRAB box and zinc finger, C2H2 type domain containing protein
134	4933433K01Rik	0.0756	0.1432	-0.0529	-0.0417	0.0441	0.1083	-0.1288	-0.1476	2.6235	Z00019002-1	RIKEN cDNA 4933433K01 gene
1801	Snhg3	0.0871	0.1095	0.0043	-0.0494	0.0625	0.0677	-0.1166	-0.1651	3.6721	Z00029959-1	small nucleolar RNA host gene (non-protein coding) 3
262	AK122209	0.0704	0.0902	-0.0124	-0.0558	0.0738	0.0829	-0.1265	-0.1225	3.5133	Z00036746-1	cDNA sequence AK122209
790	Etv5	0.0727	0.0957	0.0005	-0.089	0.0886	0.0923	-0.1243	-0.1365	4.1279	Z00035205-1	ets variant gene 5
885	Giyd2	0.0701	0.0956	-0.0002	-0.074	0.0851	0.0986	-0.1293	-0.146	3.7072	Z00074974-1	GIY-YIG domain containing 2
1581	Rasip1	0.0635	0.115	-0.0115	-0.0798	0.0773	0.0887	-0.1102	-0.143	3.2125	Z00043705-1	Ras interacting protein 1
1903	Tcfap4	0.0519	0.119	-0.0072	-0.0481	0.0625	0.0945	-0.1214	-0.1512	3.0233	Z00024698-1	transcription factor AP4
1286	Myh3	0.0711	0.1056	-0.024	-0.0155	0.0736	0.0934	-0.14	-0.1643	3.3038	Z00074237-1	myosin, heavy polypeptide 3, skeletal muscle, embryonic
1277	Mvd	0.0849	0.1107	-0.0229	-0.0502	0.0867	0.1027	-0.1523	-0.1596	3.7132	Z00047304-1	mevalonate (diphospho) decarboxylase
2066	Uhrf1	0.0682	0.0954	-0.0024	-0.0553	0.0969	0.0941	-0.1347	-0.1622	3.7957	Z00057218-1	ubiquitin-like, containing PHD and RING finger domains, 1
209	Acp5	0.1284	0.0476	0.0349	-0.1066	0.138	0.0593	-0.1013	-0.2004	2.9324	Z00000342-1	acid phosphatase 5, tartrate resistant
343	Atg4d	0.1173	0.0547	0.0389	-0.1075	0.1318	0.0757	-0.1333	-0.1777	3.0077	Z00054900-1	autophagy-related 4D (yeast)
1338	Nol9	0.0944	0.0782	0.0394	-0.0719	0.1441	0.0585	-0.1348	-0.2079	2.9223	Z00061234-1	nucleolar protein 9
1666	Rps11	0.1407	0.0733	0.0544	-0.0854	0.1229	0.0418	-0.1717	-0.176	3.0856	Z00067851-1	ribosomal protein S11
912	Gnpda1	0.1025	0.0613	0.0764	-0.0906	0.0972	0.0445	-0.1183	-0.173	3.6332	Z00034638-1	glucosamine-6-phosphate deaminase 1
1803	Snrpg	0.0829	0.0589	0.0737	-0.0616	0.1041	0.0438	-0.1499	-0.1519	3.9078	Z00060661-1	small nuclear ribonucleoprotein polypeptide G
1152	LOC675151	0.1018	0.0532	0.0296	-0.0811	0.1121	0.064	-0.1252	-0.1545	3.2808	Z00064008-1	PREDICTED: Mus musculus similar to oxoglutarate dehydrogenase-like, transcript variant 2 (LOC675151), mRNA
1431	Pdxp	0.0964	0.0609	0.0415	-0.0813	0.1135	0.0654	-0.1419	-0.1545	2.5865	Z00021447-1	pyridoxal (pyridoxine, vitamin B6) phosphatase
1521	Prdx1	0.0929	0.0484	0.0543	-0.0864	0.1207	0.049	-0.1382	-0.1406	3.9556	Z00060544-1	peroxiredoxin 1
1670	Rps8	0.1001	0.0536	0.0617	-0.0828	0.1166	0.0456	-0.138	-0.1567	4.0305	Z00022684-1	ribosomal protein S8
2017	Trim27	0.1029	0.05	0.0474	-0.0661	0.1167	0.0493	-0.1486	-0.1515	3.5918	Z00024844-1	tripartite motif-containing 27
753	Eif3k	0.0886	0.0824	0.0221	-0.1297	0.1391	0.0975	-0.0952	-0.205	3.5875	Z00064134-1	eukaryotic translation initiation factor 3, subunit K
1154	LOC677134	0.0969	0.099	0.0339	-0.1057	0.1245	0.0608	-0.1096	-0.1997	3.3506	Z00009923-1	hypothetical protein LOC677134
872	Gcat	0.1048	0.0896	0.0337	-0.1008	0.0966	0.0671	-0.0886	-0.2026	3.8744	Z00002071-1	glycine C-acetyltransferase (2-amino-3-ketobutyrate-coenzyme A ligase)
1323	Necab3	0.1166	0.0769	0.0359	-0.1154	0.1173	0.0697	-0.092	-0.2092	2.6078	Z00023745-1	N-terminal EF-hand calcium binding protein 3
1637	Rlbp1	0.0798	0.1288	0.035	-0.1178	0.1119	0.0893	-0.1048	-0.2222	2.9568	Z00023269-1	retinaldehyde binding protein 1
35	1700022P22Rik	0.1508	0.1141	0.0282	-0.1237	0.1044	0.076	-0.1137	-0.2361	2.677	Z00046462-1	RIKEN cDNA 1700022P22 gene
1950	Tln2	0.128	0.1074	0.051	-0.1112	0.1127	0.0648	-0.0965	-0.2563	3.1384	Z00023348-1	talin 2
1456	Pipox	0.1269	0.1099	0.0759	-0.1378	0.1208	0.1016	-0.1306	-0.2668	3.4041	Z00075523-1	pipecolic acid oxidase
73	2410081M15Rik	0.1084	0.1137	0.0592	-0.1541	0.1152	0.0997	-0.1108	-0.2313	3.7204	Z00010249-1	RIKEN cDNA 2410081M15 gene
2073	Upp1	0.1134	0.1052	0.0335	-0.1456	0.1353	0.1034	-0.0902	-0.2551	4.4552	Z00034446-1	uridine phosphorylase 1
1799	Snf1lk	0.1292	0.0916	0.0229	-0.1387	0.1585	0.0594	-0.1481	-0.1748	2.7751	Z00024192-1	SNF1-like kinase
1843	St6galnac6	0.1209	0.0868	0.0203	-0.1572	0.1354	0.0608	-0.1152	-0.1517	3.1103	Z00076712-1	ST6 (alpha-N-acetyl-neuraminyl-2,3-beta-galactosyl-1,3)-N-acetylgalactosaminide alpha-2,6-sialyltransferase 6
274	Aldh1b1	0.1198	0.0825	0.0497	-0.1404	0.1536	0.0895	-0.1376	-0.2171	2.875	Z00018912-1	aldehyde dehydrogenase 1 family, member B1
2103	Wdr34	0.136	0.0868	0.0273	-0.1499	0.1444	0.0803	-0.1157	-0.2093	3.6792	Z00075268-1	WD repeat domain 34
954	Hel308	0.1262	0.073	0.0546	-0.0535	0.0875	0.0433	-0.1006	-0.2305	2.7324	Z00070622-1	helicase, mus308-like (Drosophila)
1025	Irf8	0.1601	0.067	0.031	-0.0316	0.0982	0.0181	-0.1117	-0.2311	2.8815	Z00008833-1	interferon regulatory factor 8
758	Elavl2	0.1315	0.0829	0.0687	-0.0664	0.039	-0.0123	-0.08	-0.1635	3.5262	Z00074752-1	ELAV (embryonic lethal, abnormal vision, Drosophila)-like 2 (Hu antigen B)
372	Bag4	0.0889	0.0718	0.0523	-0.0244	0.0611	0.036	-0.1148	-0.1709	2.9975	Z00013579-1	BCL2-associated athanogene 4
1667	Rps6ka1	0.1091	0.0562	0.0709	-0.0556	0.0655	0.0227	-0.1017	-0.1671	4.1198	Z00005537-1	ribosomal protein S6 kinase polypeptide 1
296	Anp32b	0.0934	0.09	0.0726	-0.0055	0.051	0.0061	-0.107	-0.2005	4.5798	Z00060713-1	acidic nuclear phosphoprotein 32 family, member B
1785	Slc7a3	0.1011	0.0575	0.0666	-0.0136	0.0571	0.0193	-0.0853	-0.2025	4.3197	Z00034246-1	solute carrier family 7 (cationic amino acid transporter, y+ system), member 3
533	Chchd6	0.1131	0.0545	0.0381	-0.0428	0.0888	0.0131	-0.0809	-0.184	3.3471	Z00056164-1	coiled-coil-helix-coiled-coil-helix domain containing 6
2039	Ttf2	0.0801	0.0654	0.0367	-0.0498	0.0994	0.0302	-0.0623	-0.1996	3.8643	Z00055906-1	transcription termination factor, RNA polymerase II
2098	Wbp11	0.0571	0.067	0.0623	-0.0238	0.082	-0.0051	-0.0851	-0.1544	3.7523	Z00005509-1	WW domain binding protein 11
997	Ifitm1	0.1014	0.0873	0.0122	-0.1106	0.0802	0.0409	-0.0568	-0.1546	4.4063	Z00074026-1	interferon induced transmembrane protein 1
1187	Mageb16	0.1078	0.0707	0.0136	-0.1013	0.0695	0.0706	-0.0483	-0.1826	3.412	Z00072036-1	melanoma antigen family B, 16
1922	Tex9	0.0897	0.0679	0.034	-0.0872	0.0758	0.0551	-0.0694	-0.1659	3.564	Z00058742-1	testis expressed gene 9
72	2410022L05Rik	0.0627	0.0556	0.0082	-0.0712	0.0793	0.0544	-0.0508	-0.1383	4.5313	Z00013818-1	RIKEN cDNA 2410022L05 gene
1239	Mlf1ip	0.0935	0.0481	0.0085	-0.0693	0.0762	0.0417	-0.0583	-0.1405	3.8696	Z00010627-1	myeloid leukemia factor 1 interacting protein
1514	Ppp2r2d	0.0681	0.0656	0.0363	-0.0812	0.0714	0.0381	-0.0647	-0.1336	3.8753	Z00004982-1	protein phosphatase 2, regulatory subunit B, delta isoform
1747	Sin3a	0.0883	0.1025	0.028	-0.0608	0.0549	0.0389	-0.0855	-0.1662	3.8869	Z00016901-1	transcriptional regulator, SIN3A (yeast)
423	Brca2	0.0952	0.0849	0.0185	-0.0732	0.0522	0.0518	-0.0825	-0.147	3.7151	Z00060027-1	breast cancer 2
1532	Prodh	0.0982	0.072	0.0189	-0.0759	0.0487	0.0463	-0.0621	-0.146	3.8389	Z00035663-1	proline dehydrogenase
1945	Tipin	0.0783	0.0776	0.0116	-0.0607	0.0578	0.0502	-0.0778	-0.1371	4.6192	Z00074507-1	timeless interacting protein
184	A630012P03Rik	0.1319	0.0899	0.0443	-0.069	0.0677	0.0256	-0.1361	-0.1542	3.2959	Z00058911-1	RIKEN cDNA A630012P03 gene
218	Actr3b	0.1215	0.0925	0.0224	-0.0944	0.0869	0.0853	-0.108	-0.2062	2.9681	Z00045866-1	ARP3 actin-related protein 3 homolog B (yeast)
535	Chek2	0.1184	0.0898	-0.0028	-0.0883	0.0894	0.0826	-0.1104	-0.1787	3.6198	Z00008719-1	CHK2 checkpoint homolog (S. pombe)
2077	Usp37	0.1206	0.0898	0.0244	-0.0624	0.0552	0.0636	-0.1036	-0.1876	4.0582	Z00073988-1	ubiquitin specific peptidase 37
2004	Tom1	0.1302	0.0637	0.0369	-0.0975	0.0901	0.0294	-0.0913	-0.1616	3.2778	Z00043875-1	target of myb1 homolog (chicken)
175	A030007L17Rik	0.1254	0.0829	0.0184	-0.0783	0.092	0.0508	-0.1068	-0.1845	3.7345	Z00074873-1	RIKEN cDNA A030007L17 gene
2109	Wdr89	0.1331	0.0964	0.0174	-0.0938	0.082	0.0335	-0.082	-0.1866	3.461	Z00075092-1	WD repeat domain 89
1416	Pcdh21	0.1366	0.128	-0.0074	-0.1127	0.0744	0.0861	-0.1012	-0.2039	3.1484	Z00002447-1	protocadherin 21
1736	Sh2d5	0.1775	0.101	0.0137	-0.1019	0.0621	0.0696	-0.1419	-0.1801	2.5778	Z00046669-1	SH2 domain containing 5
130	4933406J08Rik	0.126	0.051	-0.0048	-0.0468	0.0625	0.1253	-0.1111	-0.2021	2.4316	Z00044148-1	RIKEN cDNA 4933406J08 gene
206	Acbd7	0.0975	0.1112	-0.0355	-0.0935	0.0809	0.1034	-0.0853	-0.1787	3.4798	Z00052090-1	acyl-Coenzyme A binding domain containing 7
207	Accn2	0.0869	0.0884	-0.009	-0.0656	0.0722	0.0872	-0.1031	-0.157	2.7994	Z00075375-1	amiloride-sensitive cation channel 2, neuronal
1184	Mael	0.0858	0.0931	-0.0164	-0.0728	0.0905	0.0713	-0.0787	-0.1728	3.4585	Z00055720-1	maelstrom homolog (Drosophila)
1491	Pold2	0.0889	0.0723	-0.0283	-0.0867	0.1125	0.0818	-0.0846	-0.1558	3.8112	Z00004885-1	polymerase (DNA directed), delta 2, regulatory subunit
2117	Wnt3a	0.0985	0.0808	-0.0474	-0.0495	0.0851	0.081	-0.0621	-0.1863	2.8337	Z00023254-1	wingless-related MMTV integration site 3A
53	2310005L22Rik	0.0167	0.0791	-0.0339	-0.0282	0.0217	0.1287	-0.0997	-0.0845	4.0709	Z00063631-1	RIKEN cDNA 2310005L22 gene
1649	Rnu35a	0.0177	0.121	-0.0363	-0.0579	0.0433	0.1309	-0.1327	-0.086	3.4951	Z00073025-1	RNA, U35a small nucleolar
519	Cdr2l	0.0283	0.0924	-0.0591	-0.0749	0.0646	0.1128	-0.0846	-0.0796	3.7704	Z00077181-1	cerebellar degeneration-related protein 2-like
876	Gcsh	0.026	0.0518	-0.0477	-0.0659	0.081	0.086	-0.0542	-0.0772	4.8365	Z00070173-1	glycine cleavage system protein H (aminomethyl carrier)
402	BC085271	0.0387	0.0672	-0.0203	-0.0657	0.0574	0.0955	-0.0682	-0.1046	4.391	Z00034443-1	cDNA sequence BC085271
605	Crlf3	0.0489	0.0825	-0.0216	-0.0667	0.0568	0.0749	-0.0702	-0.1048	4.3311	Z00001783-1	cytokine receptor-like factor 3
1105	Lgtn	0.0413	0.0614	-0.0198	-0.065	0.0679	0.0734	-0.0794	-0.0798	4.157	Z00018919-1	ligatin
1714	Senp3	0.0446	0.0652	-0.0326	-0.0557	0.0506	0.0786	-0.0675	-0.0833	4.2561	Z00034761-1	SUMO/sentrin specific peptidase 3
1228	Mfng	0.0381	0.0782	-0.0278	-0.0552	0.0692	0.1112	-0.0621	-0.1515	3.5645	Z00011356-1	MFNG O-fucosylpeptide 3-beta-N-acetylglucosaminyltransferase
740	EG627821	0.0364	0.0895	-0.0213	-0.1008	0.0762	0.1166	-0.061	-0.1356	3.5033	Z00074142-1	predicted gene, EG627821
2072	Ung	0.0395	0.0697	-0.0434	-0.1105	0.1003	0.1233	-0.0742	-0.1047	4.3431	Z00016228-1	uracil DNA glycosylase
2153	Zfp566	0.0189	0.0831	-0.0365	-0.1118	0.0747	0.1256	-0.0569	-0.097	3.7635	Z00073794-1	zinc finger protein 566
484	Ccnb1ip1	0.0444	0.1375	-0.0014	-0.0994	0.0784	0.1224	-0.0943	-0.1877	3.5018	Z00056823-1	cyclin B1 interacting protein 1
977	Hpdl	0.0786	0.1247	0.0032	-0.1287	0.0808	0.1099	-0.0677	-0.2007	3.8534	Z00074655-1	4-hydroxyphenylpyruvate dioxygenase-like
722	Eef2k	0.054	0.115	-0.0145	-0.1203	0.0957	0.1279	-0.0685	-0.1892	3.2866	Z00013875-1	eukaryotic elongation factor-2 kinase
1094	Lck	0.0611	0.1215	-0.0089	-0.1308	0.101	0.1339	-0.0952	-0.1825	3.852	Z00017576-1	lymphocyte protein tyrosine kinase
124	4930539E08Rik	0.0778	0.1118	-0.0297	-0.1518	0.0788	0.1271	-0.0277	-0.1861	3.1859	Z00057036-1	RIKEN cDNA 4930539E08 gene
699	Dppa2	0.0782	0.131	-0.0225	-0.1629	0.1026	0.1345	-0.0419	-0.2189	4.2956	Z00030378-1	developmental pluripotency associated 2
1449	Pias2	0.1047	0.124	-0.0159	-0.1666	0.0913	0.1007	-0.0507	-0.1875	3.7996	Z00074042-1	protein inhibitor of activated STAT 2
1603	Rex2	0.0922	0.106	-0.0093	-0.1116	0.0815	0.0825	-0.0377	-0.2035	3.8951	Z00031001-1	reduced expression 2
384	BC013712	0.0564	0.0963	-0.0298	-0.1486	0.1426	0.1172	-0.0456	-0.1885	2.8307	Z00053083-1	cDNA sequence BC013712
345	Atmin	0.0785	0.0788	-0.034	-0.1556	0.1237	0.1027	-0.039	-0.1552	3.8273	Z00001592-1	ATM interactor
2036	Tst	0.0761	0.0983	-0.0405	-0.141	0.116	0.1149	-0.0477	-0.1763	3.3056	Z00025011-1	thiosulfate sulfurtransferase, mitochondrial
1530	Proc	0.0501	0.1498	-0.0643	-0.1059	0.1152	0.1405	-0.0966	-0.1887	2.521	Z00023938-1	protein C
1486	Pnma5	0.0583	0.1165	-0.0693	-0.081	0.096	0.1097	-0.0981	-0.1322	3.9757	Z00003648-1	paraneoplastic antigen family 5
279	Alox5ap	0.0262	0.1464	-0.0626	-0.0875	0.0748	0.1404	-0.0874	-0.1503	3.1599	Z00074682-1	arachidonate 5-lipoxygenase activating protein
1669	Rps6kl1	0.0329	0.153	-0.0805	-0.0748	0.0892	0.1427	-0.1346	-0.1279	3.6154	Z00041562-1	ribosomal protein S6 kinase-like 1
2046	Tubb3	0.0566	0.1472	-0.0604	-0.0966	0.0864	0.1307	-0.1222	-0.1417	3.8786	Z00024619-1	tubulin, beta 3
294	Ankrd45	0.0673	0.1509	-0.0511	-0.0721	0.0337	0.1382	-0.0737	-0.1932	3.1854	Z00057988-1	ankyrin repeat domain 45
882	Ggt1	0.0849	0.1563	-0.0638	-0.0915	0.0387	0.0999	-0.0812	-0.1434	3.4212	Z00060230-1	gamma-glutamyltransferase 1
1981	Tmem81	0.0683	0.1474	-0.0574	-0.1209	0.0327	0.1235	-0.0772	-0.1164	2.7938	Z00046637-1	transmembrane protein 81
107	4833426J09Rik	0.0921	0.0993	-0.0467	-0.0749	0.061	0.082	-0.0951	-0.1177	3.1941	Z00036757-1	RIKEN cDNA 4833426J09 gene
325	Arl5c	0.0857	0.1113	-0.0356	-0.0781	0.0685	0.0678	-0.1021	-0.1174	3.1182	Z00075480-1	ADP-ribosylation factor-like 5C
1641	Rnd1	0.0887	0.1033	-0.0321	-0.0929	0.0573	0.1039	-0.0889	-0.1393	3.6369	Z00037214-1	Rho family GTPase 1
1871	Suz12	0.0928	0.1053	-0.0432	-0.1148	0.088	0.0814	-0.0816	-0.1279	3.8236	Z00007251-1	suppressor of zeste 12 homolog (Drosophila)
1689	Sarm1	0.0654	0.127	-0.0572	-0.1	0.0787	0.0905	-0.0662	-0.1381	2.7987	Z00013544-1	sterile alpha and HEAT/Armadillo motif containing 1
2135	Zcchc10	0.0909	0.1293	-0.0431	-0.0997	0.0659	0.0788	-0.0747	-0.1475	4.0252	Z00007863-1	zinc finger, CCHC domain containing 10
1730	Sfrp1	0.0152	0.1053	-0.0002	-0.0571	0.1204	0.1349	-0.1218	-0.1967	2.6242	Z00021994-1	secreted frizzled-related protein 1
536	Chga	0.0389	0.1197	-0.0151	-0.1102	0.1685	0.0886	-0.0839	-0.2065	2.7027	Z00074391-1	chromogranin A
1389	OTTMUSG00000005065	0.0865	0.0837	-0.0259	-0.1216	0.1592	0.1148	-0.0958	-0.2009	2.1297	Z00057908-1	predicted gene, OTTMUSG00000005065
1743	Shmt1	0.047	0.0821	-0.0039	-0.0995	0.1487	0.1272	-0.1235	-0.178	4.0144	Z00007008-1	serine hydroxymethyltransferase 1 (soluble)
1834	Srm	0.0787	0.1049	0.0161	-0.1165	0.1303	0.1157	-0.1476	-0.1816	4.3906	Z00034765-1	spermidine synthase
938	Gss	0.0549	0.0788	-0.0478	-0.1327	0.1322	0.1111	-0.1051	-0.0914	3.3432	Z00034782-1	glutathione synthetase
17	1300001I01Rik	0.0688	0.1147	-0.0221	-0.1285	0.1115	0.1048	-0.1157	-0.1336	3.7735	Z00019113-1	RIKEN cDNA 1300001I01 gene
352	Atxn3	0.0637	0.0925	-0.0206	-0.1085	0.0937	0.1003	-0.0897	-0.1314	2.8817	Z00062540-1	ataxin 3
1450	Pigl	0.0341	0.0894	-0.0035	-0.1093	0.1006	0.1381	-0.1086	-0.1409	2.8567	Z00030694-1	phosphatidylinositol glycan anchor biosynthesis, class L
667	Dclre1c	0.0557	0.051	0.0254	-0.0919	0.1388	0.0919	-0.1214	-0.1495	2.8501	Z00074480-1	DNA cross-link repair 1C, PSO2 homolog (S. cerevisiae)
944	Gtpbp5	0.0645	0.0596	0.0089	-0.0789	0.1264	0.0774	-0.121	-0.1368	3.346	Z00052738-1	GTP binding protein 5
1238	Mks1	0.0596	0.0622	0.0059	-0.0976	0.1383	0.0888	-0.1208	-0.1365	3.0733	Z00026318-1	Meckel syndrome, type 1
1762	Slc25a39	0.0447	0.0591	0.0207	-0.0974	0.1243	0.1043	-0.1293	-0.1264	3.979	Z00034058-1	solute carrier family 25, member 39
2018	Trim28	0.0417	0.0508	0.0123	-0.0927	0.1299	0.1113	-0.1346	-0.1188	4.7896	Z00005098-1	tripartite motif-containing 28
822	Fig4	0.0612	0.0872	0.0127	-0.1191	0.1046	0.107	-0.0764	-0.1773	3.5343	Z00049399-1	FIG4 homolog (S. cerevisiae)
1243	Mlxipl	0.0678	0.0789	0.0147	-0.1203	0.1256	0.0813	-0.0923	-0.1557	3.1688	Z00015569-1	MLX interacting protein-like
1307	Nat10	0.0637	0.0798	0.025	-0.0779	0.1207	0.0626	-0.1259	-0.148	3.5784	Z00055806-1	N-acetyltransferase 10
720	Ecsit	0.084	0.0834	0.0279	-0.0833	0.0855	0.0734	-0.1014	-0.1695	3.6922	Z00001778-1	ECSIT homolog (Drosophila)
677	Dhodh	0.0737	0.0677	0.0232	-0.0921	0.1035	0.0792	-0.098	-0.1572	3.8632	Z00070319-1	dihydroorotate dehydrogenase
974	Hook2	0.0803	0.0758	0.0202	-0.0958	0.0943	0.0722	-0.1019	-0.1451	3.6315	Z00059196-1	hook homolog 2 (Drosophila)
1672	Rrp9	0.0868	0.0782	0.0195	-0.0959	0.103	0.0759	-0.1182	-0.1494	3.8444	Z00054955-1	RRP9, small subunit (SSU) processome component, homolog (yeast)
1536	Prps1	0.092	0.0604	0.0052	-0.0867	0.1172	0.0894	-0.0993	-0.1782	4.4403	Z00025589-1	phosphoribosyl pyrophosphate synthetase 1
1208	Mcm10	0.0711	0.0698	-0.004	-0.0772	0.1135	0.0942	-0.1072	-0.1602	3.9958	Z00075037-1	minichromosome maintenance deficient 10 (S. cerevisiae)
1884	Taf1c	0.0755	0.0751	-0.0031	-0.0847	0.115	0.0897	-0.1221	-0.1453	3.4143	Z00024858-1	TATA box binding protein (Tbp)-associated factor, RNA polymerase I, C
1079	L3mbtl2	0.0613	0.0766	0.0202	-0.0916	0.1059	0.0925	-0.1069	-0.1579	4.0757	Z00010830-1	l(3)mbt-like 2 (Drosophila)
1885	Taf5l	0.0692	0.0725	0.0139	-0.0935	0.1098	0.1	-0.119	-0.1529	3.8594	Z00012592-1	TAF5-like RNA polymerase II, p300/CBP-associated factor (PCAF)-associated factor
1544	Prune	0.0942	0.075	0.0047	-0.1124	0.1176	0.0565	-0.1059	-0.1295	3.0507	Z00035026-1	prune homolog (Drosophila)
246	Afg3l2	0.0959	0.06	0.0208	-0.083	0.0982	0.0488	-0.1098	-0.131	3.5119	Z00017653-1	AFG3(ATPase family gene 3)-like 2 (yeast)
407	Bcat2	0.1049	0.0581	0.032	-0.0887	0.1029	0.0459	-0.0958	-0.1594	3.4681	Z00019254-1	branched chain aminotransferase 2, mitochondrial
1420	Pcsk1n	0.101	0.0689	0.0229	-0.1009	0.0851	0.0639	-0.0936	-0.1474	3.5514	Z00020997-1	proprotein convertase subtilisin/kexin type 1 inhibitor
2080	Usp7	0.0731	0.0718	0.0149	-0.0939	0.0912	0.0601	-0.0904	-0.1268	3.7137	Z00077362-1	ubiquitin specific peptidase 7
680	Dkc1	0.0458	0.0249	0.0095	-0.0884	0.096	0.0774	-0.0449	-0.1201	4.029	Z00011365-1	dyskeratosis congenita 1, dyskerin homolog (human)
1375	Odf2	0.0409	0.0189	0.0257	-0.0843	0.1118	0.0719	-0.0794	-0.1056	3.8675	Z00062858-1	outer dense fiber of sperm tails 2
1419	Pcnt	0.0486	0.0213	0.005	-0.0939	0.1342	0.0674	-0.078	-0.1047	3.6575	Z00009208-1	pericentrin (kendrin)
673	Ddx20	0.043	0.0352	0.0004	-0.0735	0.0721	0.1016	-0.0756	-0.1033	3.9464	Z00010281-1	DEAD (Asp-Glu-Ala-Asp) box polypeptide 20
750	Eid2	0.035	0.0583	-0.0012	-0.0693	0.0814	0.0759	-0.0921	-0.088	3.7303	Z00077060-1	EP300 interacting inhibitor of differentiation 2
802	Farsa	0.033	0.057	-0.0161	-0.0687	0.0998	0.0817	-0.0738	-0.1128	3.7286	Z00018474-1	phenylalanyl-tRNA synthetase, alpha subunit
1823	Spnb3	0.0577	0.0513	-0.016	-0.054	0.0882	0.0965	-0.0993	-0.1243	3.2625	Z00075419-1	spectrin beta 3
1948	Tle3	0.0802	0.066	0.0309	-0.1029	0.063	0.0664	-0.0981	-0.1054	3.9077	Z00001343-1	transducin-like enhancer of split 3, homolog of Drosophila E(spl)
1210	Mcm4	0.0791	0.0465	0.0027	-0.0686	0.1045	0.056	-0.1161	-0.1041	3.6638	Z00056951-1	minichromosome maintenance deficient 4 homolog (S. cerevisiae)
1321	Ndufa11	0.0513	0.0443	0.0477	-0.0753	0.0961	0.0524	-0.1168	-0.0996	3.8462	Z00044170-1	NADH dehydrogenase (ubiquinone) 1 alpha subcomplex 11
1322	Ndufv1	0.0464	0.0364	0.0263	-0.0771	0.0905	0.0687	-0.0974	-0.0937	4.0625	Z00059194-1	NADH dehydrogenase (ubiquinone) flavoprotein 1
1763	Slc25a5	0.0486	0.0467	0.0276	-0.0827	0.0916	0.0598	-0.0845	-0.1069	5.0884	Z00030890-1	solute carrier family 25 (mitochondrial carrier, adenine nucleotide translocator), member 5
948	Hat1	0.0739	0.0401	0.0215	-0.0933	0.096	0.0624	-0.0689	-0.1318	4.3035	Z00003396-1	histone aminotransferase 1
2062	Ubqln4	0.0664	0.0357	0.0376	-0.0859	0.1029	0.0662	-0.0963	-0.1266	3.5698	Z00034319-1	ubiquilin 4
1469	Plcb3	0.0875	0.076	-0.0268	-0.1316	0.1008	0.0791	-0.0813	-0.1037	3.3322	Z00042398-1	phospholipase C, beta 3
1251	Mov10	0.0563	0.0741	0.0115	-0.146	0.0936	0.0952	-0.0853	-0.0994	3.8497	Z00074927-1	Moloney leukemia virus 10
1861	Stk38	0.0736	0.073	0.0063	-0.1292	0.0818	0.0746	-0.0755	-0.1045	3.7625	Z00012447-1	serine/threonine kinase 38
1891	Tbc1d10b	0.0619	0.054	0.0045	-0.1176	0.1167	0.0882	-0.0842	-0.1236	3.9666	Z00017632-1	TBC1 domain family, member 10b
845	Fpgs	0.0687	0.0709	-0.012	-0.0861	0.1136	0.081	-0.114	-0.1223	3.7846	Z00034629-1	folylpolyglutamyl synthetase
2122	X99384	0.0624	0.061	-0.016	-0.0994	0.0976	0.104	-0.1042	-0.1055	4.0188	Z00075272-1	cDNA sequence X99384
1405	Paip2b	0.0959	0.0624	-0.0104	-0.1016	0.0848	0.0475	-0.0655	-0.1132	3.6624	Z00018502-1	poly(A) binding protein interacting protein 2B
1794	Smpd2	0.0955	0.0525	-0.0183	-0.108	0.1074	0.069	-0.0851	-0.113	3.5091	Z00000337-1	sphingomyelin phosphodiesterase 2, neutral
1870	Suv420h2	0.1087	0.0445	-0.0036	-0.1004	0.1078	0.0517	-0.0954	-0.1134	3.7559	Z00034937-1	suppressor of variegation 4-20 homolog 2 (Drosophila)
350	Atp5g1	0.0783	0.0832	-0.0224	-0.0777	0.0678	0.0524	-0.0696	-0.1119	4.9387	Z00030418-1	ATP synthase, H+ transporting, mitochondrial F0 complex, subunit c (subunit 9), isoform 1
570	Coil	0.0775	0.0909	-0.0328	-0.0945	0.0697	0.0733	-0.0711	-0.113	4.2985	Z00025440-1	coilin
216	Actl6a	0.0795	0.0764	-0.0244	-0.0945	0.0954	0.0736	-0.0847	-0.1212	4.5412	Z00009375-1	actin-like 6A
895	Gm1335	0.0849	0.0855	-0.0248	-0.0993	0.0863	0.0595	-0.0605	-0.1316	4.2731	Z00055804-1	gene model 1335, (NCBI)
2164	Zmym1	0.0732	0.0782	-0.0252	-0.107	0.0922	0.0791	-0.0606	-0.13	3.4545	Z00003784-1	zinc finger, MYM domain containing 1
1143	LOC672677	0.193	0.3006	0.0117	-0.3429	0.0618	0.1326	-0.134	-0.2228	2.1773	Z00071011-1	hypothetical protein LOC672677
957	Hesx1	0.2778	0.1619	-0.1184	-0.3373	0.0997	0.1746	-0.0962	-0.1621	2.2078	Z00070362-1	homeo box gene expressed in ES cells
1268	Mt4	0.1736	0.2135	-0.0683	-0.3564	0.1232	0.1199	-0.0864	-0.1191	2.5471	Z00024962-1	metallothionein 4
27	1700011M02Rik	0.1886	0.2097	-0.061	-0.2938	0.0331	0.2807	-0.2187	-0.1386	2.1144	Z00061886-1	RIKEN cDNA 1700011M02 gene
1878	Tac2	0.1764	0.241	-0.1576	-0.346	0.1132	0.2636	-0.1345	-0.1559	1.7388	Z00026983-1	tachykinin 2
609	Crygc	0.1004	0.1737	-0.109	-0.2488	0.0638	0.1416	0.043	-0.1646	2.0638	Z00036567-1	crystallin, gamma C
186	A730037C10Rik	0.1196	0.2124	-0.2155	-0.2255	0.1353	0.1571	-0.0492	-0.1342	2.1106	Z00054419-1	RIKEN cDNA A730037C10 gene
1142	LOC671464	0.1587	0.2304	-0.2037	-0.2508	0.1076	0.2051	-0.0531	-0.1942	1.7992	Z00026130-1	hypothetical protein LOC671464
920	Gpr37l1	0.0831	0.1699	-0.1281	-0.2512	0.1282	0.217	0.019	-0.2378	1.9129	Z00023803-1	G protein-coupled receptor 37-like 1
1426	Pdha2	0.1352	0.189	-0.1313	-0.2681	0.1586	0.1728	-0.0062	-0.25	2.1873	Z00025728-1	pyruvate dehydrogenase E1 alpha 2
395	BC052688	0.0685	0.1777	-0.0385	-0.2794	0.1169	0.22	-0.0657	-0.1995	2.9729	Z00074155-1	cDNA sequence BC052688
1095	Ldhal6b	0.0904	0.155	-0.0629	-0.2726	0.1749	0.1861	-0.018	-0.2529	2.3346	Z00047173-1	lactate dehydrogenase A-like 6B
1734	Sgk2	0.0827	0.1774	-0.0557	-0.2675	0.1462	0.2171	-0.0388	-0.2615	2.9127	Z00024636-1	serum/glucocorticoid regulated kinase 2
1059	Kit	0.1464	0.1981	-0.0582	-0.3192	0.1508	0.2148	-0.1262	-0.2064	3.131	Z00018796-1	kit oncogene
1166	Lrrc15	0.154	0.1978	-0.083	-0.3309	0.1565	0.193	-0.1142	-0.1732	2.5418	Z00026033-1	leucine rich repeat containing 15
658	D630039A03Rik	0.1403	0.2072	-0.0409	-0.3622	0.1835	0.1976	-0.0668	-0.2587	2.3796	Z00025997-1	RIKEN cDNA D630039A03 gene
1035	Itpka	0.1236	0.2369	-0.0742	-0.3315	0.1505	0.2126	-0.0518	-0.266	3.688	Z00043915-1	inositol 1,4,5-trisphosphate 3-kinase A
1294	Mylpf	0.1075	0.1613	-0.0504	-0.327	0.1666	0.223	-0.047	-0.2339	4.3813	Z00010868-1	myosin light chain, phosphorylatable, fast skeletal muscle
706	Dusp27	0.1001	0.2084	-0.0478	-0.3053	0.168	0.2062	-0.0872	-0.2424	3.7145	Z00002627-1	dual specificity phosphatase 27 (putative)
1461	Pla2g4e	0.097	0.2053	-0.0565	-0.3457	0.1647	0.2184	-0.0808	-0.2025	2.3344	Z00026265-1	phospholipase A2, group IVE
355	Aurkc	0.1415	0.1427	-0.0555	-0.29	0.1537	0.1673	-0.0588	-0.201	3.649	Z00060935-1	aurora kinase C
1037	Itsn1	0.1429	0.1546	-0.0791	-0.3123	0.1565	0.1425	-0.0288	-0.1763	2.657	Z00004518-1	intersectin 1 (SH3 domain protein 1A)
1780	Slc4a5	0.1744	0.1586	-0.0879	-0.3098	0.1856	0.1559	-0.0561	-0.2207	3.3178	Z00049336-1	solute carrier family 4, sodium bicarbonate cotransporter, member 5
1910	Tdh	0.0505	0.2382	-0.0409	-0.3161	0.1348	0.2595	-0.1004	-0.2256	5.0959	Z00038583-1	L-threonine dehydrogenase
611	Crygf	0.0663	0.2323	-0.1192	-0.2701	0.1091	0.2658	-0.1029	-0.1814	2.196	Z00030527-1	crystallin, gamma F
324	Arl4d	0.1141	0.2148	-0.0799	-0.2688	0.1197	0.2245	-0.1213	-0.203	3.0779	Z00049277-1	ADP-ribosylation factor-like 4D
1916	Tekt1	0.0938	0.2286	-0.1042	-0.2364	0.1225	0.1994	-0.0893	-0.2144	3.583	Z00024194-1	tektin 1
855	Gad1	0.0843	0.2824	-0.0723	-0.1313	-0.0193	0.1767	-0.1946	-0.1258	2.7901	Z00044277-1	glutamic acid decarboxylase 1
375	Batf	0.0457	0.2477	-0.0221	-0.1175	0.0294	0.1539	-0.1408	-0.1965	2.0267	Z00037362-1	basic leucine zipper transcription factor, ATF-like
1162	Lrfn1	0.0425	0.2226	0.0324	-0.0665	0.0413	0.0892	-0.1663	-0.1952	1.8062	Z00046481-1	leucine rich repeat and fibronectin type III domain containing 1
1217	Mei1	0.0686	0.2139	-0.0567	-0.034	0.0466	0.121	-0.1942	-0.1652	2.386	Z00049441-1	meiosis defective 1
1750	Six1	0.0976	0.2356	-0.0462	-0.104	0.0372	0.1207	-0.1838	-0.1571	2.9753	Z00035807-1	sine oculis-related homeobox 1 homolog (Drosophila)
689	Dmrt1	0.1181	0.2577	-0.0133	-0.1995	0.0295	0.1903	-0.1651	-0.2178	3.2165	Z00063661-1	doublesex and mab-3 related transcription factor 1
1783	Slc5a4b	0.1731	0.2147	-0.0442	-0.1823	0.0683	0.1754	-0.218	-0.1869	2.4974	Z00023399-1	solute carrier family 5 (neutral amino acid transporters, system A), member 4b
808	Fbxw10	0.0992	0.2154	-0.08	-0.2422	0.102	0.1475	-0.0562	-0.1857	2.8938	Z00055089-1	F-box and WD-40 domain protein 10
768	En2	0.0987	0.1879	-0.0335	-0.2176	0.1019	0.1735	-0.1144	-0.1966	2.9486	Z00024747-1	engrailed 2
1519	Prdm14	0.1274	0.1726	-0.0109	-0.2443	0.1277	0.1253	-0.109	-0.1888	2.8733	Z00026609-1	PR domain containing 14
1063	Klhl10	0.1171	0.2193	-0.0927	-0.1903	0.0299	0.1546	-0.0863	-0.1516	2.2044	Z00022643-1	kelch-like 10 (Drosophila)
1766	Slc27a5	0.0894	0.2582	-0.0858	-0.1875	0.0772	0.1376	-0.1315	-0.1577	2.0138	Z00023898-1	solute carrier family 27 (fatty acid transporter), member 5
935	Grrp1	0.0899	0.1873	-0.0143	-0.1659	0.0675	0.0959	-0.0914	-0.169	3.419	Z00037948-1	glycine/arginine rich protein 1
1110	Lima1	0.1039	0.184	-0.0466	-0.1939	0.054	0.1288	-0.0922	-0.1379	4.353	Z00045685-1	LIM domain and actin binding 1
1639	Rmnd5b	0.0807	0.1391	-0.0009	-0.1481	0.0488	0.0801	-0.0498	-0.1499	4.2206	Z00035404-1	required for meiotic nuclear division 5 homolog B (S. cerevisiae)
1744	Si	0.081	0.1587	-0.0092	-0.138	0.0437	0.1084	-0.0709	-0.1738	3.0819	Z00023223-1	silver
1319	Ndrg2	0.0752	0.1564	-0.0089	-0.1645	0.0569	0.1177	-0.0993	-0.1335	3.4332	Z00022963-1	N-myc downstream regulated gene 2
924	Gpx4	0.0713	0.1155	-0.0066	-0.1534	0.0753	0.0998	-0.0736	-0.1283	4.9773	Z00051686-1	glutathione peroxidase 4
1846	Stac2	0.0959	0.1263	-0.0309	-0.1384	0.0689	0.1127	-0.0901	-0.1444	3.1199	Z00075525-1	SH3 and cysteine rich domain 2
743	EG665897	0.139	0.1772	0.0075	-0.1877	0.0515	0.0633	-0.056	-0.1948	2.2314	Z00055240-1	predicted gene, EG665897
123	4930528F23Rik	0.1902	0.1658	-0.0416	-0.1839	0.0918	0.0844	-0.1198	-0.1868	2.3906	Z00055433-1	RIKEN cDNA 4930528F23 gene
1304	Nags	0.1207	0.1418	-0.0472	-0.1536	0.1036	0.0793	-0.0819	-0.1626	2.5926	Z00025143-1	N-acetylglutamate synthase
596	Crabp1	0.1217	0.1649	-0.0419	-0.1805	0.1102	0.0988	-0.078	-0.1952	3.9238	Z00024599-1	cellular retinoic acid binding protein I
1458	Piwil4	0.1242	0.1914	-0.0439	-0.1787	0.1076	0.0562	-0.0637	-0.1931	2.0124	Z00067883-1	piwi-like homolog 4 (Drosophila)
1997	Tnni3	0.1266	0.1694	-0.0063	-0.1693	0.0747	0.1256	-0.1119	-0.2089	3.4091	Z00026157-1	troponin I, cardiac
1372	Oc90	0.196	0.0156	-0.0622	-0.1558	0.1882	0.1207	-0.0799	-0.2225	2.1607	Z00022514-1	otoconin 90
917	Gpr116	0.154	0.1065	-0.0441	-0.2299	0.221	0.1058	-0.0472	-0.266	1.9848	Z00017880-1	G protein-coupled receptor 116
1386	Ott	0.1925	0.084	-0.0704	-0.2651	0.1994	0.1173	-0.0405	-0.2171	2.3374	Z00016325-1	ovary testis transcribed
1778	Slc4a1	0.2075	0.1633	-0.1175	-0.1911	0.1486	0.096	-0.0581	-0.2487	1.9942	Z00040767-1	solute carrier family 4 (anion exchanger), member 1
745	EG666272	0.0871	0.1132	0.0378	-0.2681	0.226	0.2035	-0.1422	-0.2573	3.6908	Z00060967-1	predicted gene, EG666272
1121	LOC233184	0.1111	0.1335	0.0227	-0.263	0.205	0.189	-0.1332	-0.2651	3.5271	Z00072518-1	0
1145	LOC673289	0.0661	0.0929	-0.0045	-0.2405	0.1865	0.2208	-0.0918	-0.2295	2.9191	Z00060019-1	PREDICTED: Mus musculus hypothetical protein LOC673289 (LOC673289), mRNA
474	Ccdc3	0.079	0.0976	0.0032	-0.1449	0.1598	0.1399	-0.0715	-0.263	2.9048	Z00010739-1	coiled-coil domain containing 3
1665	Rpp25	0.0362	0.1536	0.0337	-0.1964	0.1617	0.1641	-0.1072	-0.2457	2.7973	Z00054924-1	ribonuclease P 25 subunit (human)
191	AA414992	0.0579	0.0764	0.0283	-0.195	0.1711	0.1392	-0.0871	-0.1907	2.4513	Z00059486-1	expressed sequence AA414992
551	Ckb	0.0766	0.0867	-0.0092	-0.1841	0.1563	0.1173	-0.0816	-0.1621	4.4797	Z00000358-1	creatine kinase, brain
1010	Il17re	0.1076	0.074	0.0022	-0.1899	0.1647	0.1173	-0.1026	-0.1733	2.6831	Z00001600-1	interleukin 17 receptor E
1414	Pccb	0.0646	0.0847	-0.03	-0.1413	0.1361	0.1237	-0.0925	-0.1452	2.4242	Z00024910-1	propionyl Coenzyme A carboxylase, beta polypeptide
1579	Rasal1	0.0734	0.077	0.0002	-0.1475	0.1489	0.1092	-0.0921	-0.1691	2.8138	Z00024337-1	RAS protein activator like 1 (GAP1 like)
1712	Sema4b	0.0758	0.0642	0.0065	-0.1544	0.1494	0.1123	-0.1095	-0.1443	2.9952	Z00034085-1	sema domain, immunoglobulin domain (Ig), transmembrane domain (TM) and short cytoplasmic domain, (semaphorin) 4B
146	5730590G19Rik	0.0513	0.1023	-0.0355	-0.1765	0.133	0.1647	-0.0927	-0.1466	3.4904	Z00015776-1	RIKEN cDNA 5730590G19 gene
2002	Tns3	0.0631	0.0946	-0.0191	-0.1776	0.1366	0.1465	-0.0909	-0.1531	3.0509	Z00016036-1	tensin 3
914	Gpa33	0.0774	0.1203	-0.0085	-0.2329	0.1443	0.1609	-0.0602	-0.2012	2.9166	Z00022975-1	glycoprotein A33 (transmembrane)
75	2610019F03Rik	0.0963	0.1148	-0.0425	-0.1967	0.1035	0.1664	-0.0539	-0.188	2.6253	Z00034708-1	RIKEN cDNA 2610019F03 gene
23	1700001P01Rik	0.0684	0.1454	-0.0523	-0.1981	0.1014	0.1297	-0.0307	-0.1638	2.3787	Z00042429-1	RIKEN cDNA 1700001P01 gene
1455	Pip5k1b	0.0809	0.129	-0.0503	-0.2127	0.1248	0.1281	-0.0742	-0.1256	2.8959	Z00074952-1	phosphatidylinositol-4-phosphate 5-kinase, type 1 beta
1577	Rapsn	0.0874	0.1231	-0.0609	-0.1874	0.1142	0.1279	-0.0599	-0.1444	2.2704	Z00024652-1	receptor-associated protein of the synapse
1266	Msrb2	0.0908	0.1161	-0.0398	-0.1778	0.1351	0.1172	-0.0558	-0.1859	3.4558	Z00051797-1	methionine sulfoxide reductase B2
1810	Sod2	0.083	0.1161	-0.0227	-0.1909	0.1086	0.122	-0.0552	-0.161	4.5365	Z00002691-1	superoxide dismutase 2, mitochondrial
337	Asah3	0.1299	0.0652	-0.01	-0.2074	0.1495	0.1324	-0.0534	-0.2061	2.1154	Z00076995-1	N-acylsphingosine amidohydrolase (alkaline ceramidase) 3
62	2310040G24Rik	0.0938	0.1156	0.0088	-0.1903	0.1283	0.1199	-0.0637	-0.2124	2.7912	Z00030166-1	RIKEN cDNA 2310040G24 gene
1674	Rsph1	0.1186	0.0919	0.0017	-0.1955	0.1309	0.1045	-0.0601	-0.192	3.2683	Z00057040-1	radial spoke head 1 homolog (Chlamydomonas)
588	Cphx	0.1309	0.1017	-0.0415	-0.2551	0.1739	0.1476	-0.0525	-0.2049	2.6205	Z00007317-1	cytoplasmic polyadenylated homeobox
1795	Smtnl2	0.1318	0.1359	-0.0344	-0.2457	0.1355	0.1235	-0.0433	-0.2033	4.222	Z00030620-1	smoothelin-like 2
886	Gja4	0.1386	0.131	-0.052	-0.2286	0.1512	0.1242	-0.0909	-0.1737	2.6429	Z00075356-1	gap junction protein, alpha 4
1136	LOC667337	0.126	0.0867	-0.0334	-0.223	0.1419	0.101	-0.0559	-0.1433	2.7747	Z00029674-1	hypothetical LOC667337
2016	Trim25	0.123	0.0935	-0.0419	-0.2012	0.1564	0.1128	-0.0685	-0.1741	3.1455	Z00034282-1	tripartite motif-containing 25
1368	Oas1e	0.1907	0.1431	-0.0696	-0.2023	0.1854	0.1619	-0.1936	-0.2156	2.3771	Z00038169-1	2'-5' oligoadenylate synthetase 1E
106	4833419E13Rik	0.1154	0.1977	-0.1129	-0.2489	0.1831	0.1934	-0.1173	-0.2106	1.8995	Z00050436-1	RIKEN cDNA 4833419E13 gene
110	4921530G04Rik	0.1361	0.1764	-0.0736	-0.2374	0.1947	0.1624	-0.1204	-0.2382	3.4951	Z00075469-1	RIKEN cDNA 4921530G04 gene
263	Ak3l1	0.0881	0.1271	-0.1163	-0.1967	0.1745	0.2029	-0.1019	-0.1777	3.2603	Z00000500-1	adenylate kinase 3 alpha-like 1
1369	Oas1g	0.1078	0.1379	-0.0641	-0.2037	0.1633	0.1908	-0.1289	-0.2031	2.4253	Z00057920-1	2'-5' oligoadenylate synthetase 1G
1236	Mip	0.0913	0.2056	-0.0868	-0.1472	0.1308	0.179	-0.1405	-0.2322	2.2493	Z00024641-1	major intrinsic protein of eye lens fiber
340	Asb16	0.0608	0.1942	-0.0431	-0.1033	0.0836	0.1631	-0.1622	-0.193	2.6669	Z00074062-1	ankyrin repeat and SOCS box-containing 16
1497	Porcn	0.0816	0.1853	-0.0262	-0.1622	0.0946	0.1754	-0.1602	-0.1884	3.3888	Z00075046-1	porcupine homolog (Drosophila)
406	Bcat1	0.1501	0.1312	-0.0539	-0.129	0.1522	0.1181	-0.1489	-0.2198	3.3641	Z00035085-1	branched chain aminotransferase 1, cytosolic
265	Akap1	0.122	0.0982	-0.036	-0.1647	0.1563	0.1104	-0.1322	-0.154	3.2691	Z00007739-1	A kinase (PRKA) anchor protein 1
119	4930504H06Rik	0.1022	0.1029	-0.0027	-0.2048	0.1653	0.1526	-0.1202	-0.1954	2.6591	Z00051920-1	RIKEN cDNA 4930504H06 gene
275	Aldh3b2	0.0898	0.1223	-0.0296	-0.1638	0.1627	0.1584	-0.1418	-0.1979	2.4028	Z00070027-1	aldehyde dehydrogenase 3 family, member B2
1305	Nanog	0.118	0.1288	0.0023	-0.1846	0.1377	0.1316	-0.1235	-0.2103	4.429	Z00007563-1	Nanog homeobox
1599	Reep6	0.1172	0.1102	0.0183	-0.1619	0.1224	0.1076	-0.1119	-0.2019	3.2735	Z00022547-1	receptor accessory protein 6
698	Dpf1	0.1548	0.1025	0.0192	-0.2033	0.1513	0.0954	-0.1003	-0.2197	2.9147	Z00022606-1	D4, zinc and double PHD fingers family 1
815	Fgd1	0.1343	0.0896	0.0148	-0.1849	0.1477	0.1065	-0.0997	-0.2084	4.7509	Z00015700-1	FYVE, RhoGEF and PH domain containing 1
2030	Tspan17	0.1511	0.119	-0.001	-0.1954	0.146	0.11	-0.1348	-0.1948	3.1019	Z00021132-1	tetraspanin 17
70	2410018M08Rik	0.1018	0.1485	0.0047	-0.1532	0.127	0.1272	-0.1646	-0.1912	2.8673	Z00034219-1	RIKEN cDNA 2410018M08 gene
2054	Ubash3a	0.112	0.1323	0.0491	-0.1702	0.1404	0.1331	-0.1472	-0.2496	2.5231	Z00037234-1	ubiquitin associated and SH3 domain containing, A
956	Hes5	0.1949	0.1315	0.0516	-0.1596	0.1443	0.0556	-0.1274	-0.2909	2.4805	Z00031896-1	hairy and enhancer of split 5 (Drosophila)
1538	Prr19	0.2568	0.1221	-0.0026	-0.1904	0.1355	0.0473	-0.0934	-0.2753	2.0642	Z00077599-1	proline rich 19
1658	RP23-330D3.5	0.1909	0.1848	0.0193	-0.1207	0.0987	0.0241	-0.1404	-0.2569	2.0817	Z00032127-1	novel KRAB box and zinc finger, C2H2 type domain containing protein
305	Aoc3	0.2187	0.1607	-0.0293	-0.3101	0.2131	0.052	-0.0939	-0.2112	2.218	Z00024594-1	amine oxidase, copper containing 3
1411	Pax8	0.2316	0.2072	-0.0378	-0.3161	0.2201	0.0782	-0.0778	-0.3052	2.2682	Z00034398-1	paired box gene 8
525	Centa2	0.1628	0.1598	0.0356	-0.2173	0.1932	0.1029	-0.149	-0.2881	2.3332	Z00051786-1	centaurin, alpha 2
527	Cfc1	0.2337	0.1269	0.0041	-0.2569	0.2395	0.1152	-0.1751	-0.2875	2.6944	Z00063770-1	cripto, FRL-1, cryptic family 1
170	9630033F20Rik	0.1398	0.1309	0.0033	-0.2021	0.1322	0.1223	-0.0752	-0.2511	3.3648	Z00049474-1	RIKEN cDNA 9630033F20 gene
22	1700001L05Rik	0.1458	0.145	-0.0134	-0.2157	0.1181	0.0972	-0.0745	-0.2025	2.7993	Z00053952-1	RIKEN cDNA 1700001L05 gene
590	Cpne9	0.1676	0.1427	-0.0271	-0.2	0.0925	0.1205	-0.0742	-0.222	3.3442	Z00074592-1	copine family member IX
1850	Stat2	0.1784	0.1187	0.0172	-0.2004	0.1412	0.0606	-0.093	-0.2227	3.5007	Z00041986-1	signal transducer and activator of transcription 2
1030	Itgal	0.1127	0.1654	-0.0168	-0.2317	0.157	0.1575	-0.0934	-0.2507	2.3454	Z00025310-1	integrin alpha L
1047	Kcnk5	0.1345	0.1683	0.0145	-0.2184	0.1422	0.1289	-0.116	-0.2539	2.8196	Z00016072-1	potassium channel, subfamily K, member 5
1327	Nf2	0.127	0.1367	-0.0053	-0.2107	0.1674	0.1323	-0.1022	-0.2453	3.122	Z00036659-1	neurofibromatosis 2
318	Arhgap9	0.1398	0.1153	0.0063	-0.2188	0.1835	0.0979	-0.0889	-0.235	2.6389	Z00050779-1	Rho GTPase activating protein 9
1902	Tcfap2c	0.1339	0.1122	0.0109	-0.2507	0.1869	0.1405	-0.0912	-0.2424	3.9485	Z00006001-1	transcription factor AP-2, gamma
1920	Tex19	0.1495	0.131	-0.0112	-0.2724	0.1771	0.1366	-0.0675	-0.2432	4.3709	Z00075252-1	testis expressed gene 19
887	Gjb1	0.1623	0.1751	0.0436	-0.2483	0.103	0.1176	-0.1188	-0.2344	2.2831	Z00074265-1	gap junction protein, beta 1
1111	Lin7b	0.1772	0.1885	0.0417	-0.2348	0.0825	0.1285	-0.1184	-0.2652	2.5982	Z00059352-1	lin-7 homolog B (C. elegans)
2041	Ttpa	0.1654	0.176	0.0499	-0.1967	0.0804	0.1189	-0.1296	-0.2643	2.4064	Z00025900-1	tocopherol (alpha) transfer protein
1291	Myl7	0.2106	0.1808	-0.0536	-0.32	0.1122	0.1582	-0.041	-0.2473	2.2552	Z00060369-1	myosin, light polypeptide 7, regulatory
1504	Ppef2	0.2368	0.1678	-0.0268	-0.2811	0.1297	0.1176	-0.0682	-0.2757	2.2085	Z00023618-1	protein phosphatase, EF hand calcium-binding domain 2
592	Cpt1a	0.1902	0.2001	-0.0004	-0.3142	0.121	0.1436	-0.0958	-0.2446	3.4032	Z00024991-1	carnitine palmitoyltransferase 1a, liver
843	Foxn4	0.1931	0.2017	-0.0381	-0.2794	0.1568	0.1442	-0.1151	-0.2633	3.4931	Z00054605-1	forkhead box N4
1912	Tdrd12	0.1699	0.1678	-0.0017	-0.2595	0.1725	0.1524	-0.1234	-0.278	3.9972	Z00045561-1	tudor domain containing 12
74	2410088K16Rik	0.1402	0.1671	-0.0491	-0.2042	0.1754	0.1703	-0.0865	-0.3132	2.5053	Z00026746-1	RIKEN cDNA 2410088K16 gene
641	Cyct	0.1369	0.1611	-0.0268	-0.2754	0.1756	0.1447	-0.0471	-0.269	3.2373	Z00024225-1	cytochrome c, testis
591	Cpsf4l	0.1655	0.1726	0.0057	-0.3012	0.1934	0.155	-0.0877	-0.3033	3.821	Z00048193-1	cleavage and polyadenylation specific factor 4-like
1329	Nfatc2ip	0.1169	0.1415	0.0084	-0.2968	0.2243	0.1882	-0.0895	-0.293	3.9897	Z00007343-1	nuclear factor of activated T-cells, cytoplasmic, calcineurin-dependent 2 interacting protein
2166	Zp3	0.1567	0.2018	-0.0087	-0.2998	0.1723	0.209	-0.1329	-0.2985	2.9303	Z00075557-1	zona pellucida glycoprotein 3
729	EG381936	-0.305	0.008	-0.5444	-0.4506	0.3836	0.6335	0.281	-0.006	1.4842	Z00057680-1	predicted gene, EG381936
735	EG545929	-0.3584	0.0598	-0.4773	-0.2736	0.2934	0.5686	0.2262	-0.0386	1.6736	Z00010273-1	predicted gene, EG545929
1120	LOC226030	-0.4663	-0.1076	-0.224	-0.2409	0.2789	0.5122	0.2827	-0.0349	1.6	Z00032758-1	similar to glyceraldehyde-3-phosphate dehydrogenase
313	Arg2	-0.3172	-0.1465	-0.2648	-0.09	0.233	0.3604	0.2014	0.0237	2.1793	Z00025583-1	arginase type II
1153	LOC675962	-0.3289	-0.0955	-0.2105	-0.2576	0.2558	0.3989	0.2206	0.0172	1.9376	Z00072669-1	similar to TD and POZ domain containing 5
51	2300006N05Rik	-0.3038	-0.0231	-0.2459	-0.2503	0.2449	0.4298	0.1723	-0.0239	1.6144	Z00032935-1	RIKEN cDNA 2300006N05 gene
1131	LOC619649	-0.2381	-0.0198	-0.277	-0.2872	0.2616	0.4224	0.1362	0.0018	2.5078	Z00066847-1	similar to transcription elongation factor B polypeptide 3 binding protein 1 isoform 1
746	EG668356	-0.2133	-0.1137	-0.2705	-0.2715	0.2592	0.3813	0.2117	0.0169	2.2333	Z00054447-1	predicted gene, EG668356
1911	Tdpoz5	-0.19	-0.0849	-0.275	-0.2364	0.2384	0.3744	0.1867	-0.0133	1.677	Z00071412-1	TD and POZ domain containing 5
1141	LOC671025	-0.0389	-0.0171	-0.1673	-0.3934	0.2781	0.2886	0.1912	-0.1413	2.6335	Z00031214-1	similar to U2-associated SR140 protein
1388	OTTMUSG00000002043	-0.1	0.0601	-0.2573	-0.4837	0.2925	0.4338	0.1512	-0.0966	1.8868	Z00064311-1	predicted gene, OTTMUSG00000002043
1128	LOC544808	-0.1466	-0.069	-0.2001	-0.1827	0.319	0.3144	0.09	-0.125	2.3523	Z00074085-1	hypothetical LOC544808
731	EG434050	-0.2146	-0.0557	-0.2424	-0.3325	0.3032	0.394	0.1896	-0.0415	2.8054	Z00058806-1	predicted gene, EG434050
1101	Lgals6	-0.1873	-0.0524	-0.1958	-0.3253	0.2804	0.3754	0.1885	-0.0837	2.4907	Z00075846-1	lectin, galactose binding, soluble 6
1100	Lgals4	-0.1408	-0.0306	-0.1786	-0.2924	0.2459	0.3189	0.1288	-0.0511	2.4497	Z00053189-1	lectin, galactose binding, soluble 4
1129	LOC545920	-0.1865	-0.0048	-0.2238	-0.2994	0.2958	0.318	0.1536	-0.0528	1.8496	Z00030855-1	PREDICTED: Mus musculus similar to oocyte specific homeobox 3 (LOC545920), mRNA
1146	LOC673293	-0.1074	-0.0426	-0.2042	-0.2856	0.2731	0.3862	0.0928	-0.1124	2.439	Z00059517-1	similar to Nuclear protein SkiP (Ski-interacting protein) (SNW1 protein) (Nuclear receptor coactivator NCoA-62)
180	A430089I19Rik	-0.1001	-0.1248	-0.281	-0.3596	0.2866	0.477	0.1584	-0.0564	2.1	Z00077171-1	RIKEN cDNA A430089I19 gene
182	A530040E14Rik	-0.1375	-0.0682	-0.2889	-0.2653	0.2782	0.3881	0.0718	0.0218	2.5587	Z00010834-1	RIKEN cDNA A530040E14 gene
1230	Mgl1	-0.2147	-0.0417	-0.4038	-0.2494	0.3366	0.4782	0.0871	0.0076	1.7952	Z00014718-1	macrophage galactose N-acetyl-galactosamine specific lectin 1
2124	XM_145358	-0.1562	-0.0041	-0.3693	-0.2469	0.2499	0.4898	0.1172	-0.0804	1.5505	Z00033460-1	sequence XM_145358
242	AF067063	-0.2667	-0.0425	-0.285	-0.4205	0.3083	0.4556	0.2486	0.0021	2.4892	Z00030830-1	cDNA sequence AF067063
358	B020031M17Rik	-0.2896	-0.0498	-0.2922	-0.3873	0.3448	0.4552	0.2063	0.0126	2.7333	Z00075719-1	RIKEN cDNA B020031M17 gene
179	A430060F13Rik	-0.1714	-0.0487	-0.2847	-0.3684	0.3188	0.451	0.076	0.0274	1.6584	Z00077117-1	RIKEN cDNA A430060F13 gene
739	EG627488	-0.2342	-0.0261	-0.2613	-0.4149	0.3287	0.4868	0.1625	-0.0415	3.4317	Z00060365-1	predicted gene, EG627488
1138	LOC669397	-0.241	-0.0297	-0.2488	-0.3623	0.3599	0.4506	0.107	-0.0357	1.9229	Z00058452-1	similar to THO complex subunit 4 (Tho4) (RNA and export factor binding protein 1) (REF1-I) (Ally of AML-1 and LEF-1) (Aly/REF)
398	BC061212	-0.2078	0.004	-0.256	-0.4133	0.3681	0.4772	0.1776	-0.1497	2.4594	Z00031385-1	cDNA sequence BC061212
899	Gm428	-0.2796	0.0215	-0.3297	-0.4424	0.4318	0.5489	0.1647	-0.1152	2.3564	Z00009612-1	gene model 428, (NCBI)
1387	OTTMUSG00000001246	-0.1896	0.0401	-0.3916	-0.4237	0.3993	0.455	0.1307	-0.0202	2.2904	Z00014650-1	predicted gene, OTTMUSG00000001246
1654	RP23-149D11.4	-0.2214	-0.1042	-0.2679	-0.4506	0.3507	0.4123	0.32	-0.0389	2.0118	Z00057246-1	hypothetical LOC381535
1655	RP23-149D11.5	-0.1945	-0.0977	-0.2202	-0.5074	0.3666	0.4801	0.2952	-0.122	2.1055	Z00054501-1	novel protein similar to Prame proteins
744	EG666169	-0.2075	-0.0915	-0.297	-0.4574	0.4031	0.5211	0.2172	-0.088	2.1814	Z00056063-1	predicted gene, EG666169
241	AF067061	-0.2972	-0.0448	-0.3089	-0.4805	0.4123	0.5503	0.2173	-0.0486	3.8852	Z00076164-1	cDNA sequence AF067061
401	BC080695	-0.2874	-0.0718	-0.2869	-0.4793	0.3841	0.5376	0.2743	-0.0706	2.1031	Z00058951-1	cDNA sequence BC080695
1390	OTTMUSG00000010537	-0.2456	-0.0692	-0.2721	-0.485	0.3739	0.4705	0.28	-0.0524	2.1141	Z00074038-1	predicted gene, OTTMUSG00000010537
727	EG226955	-0.2596	-0.0407	-0.3033	-0.4176	0.3425	0.5031	0.2176	-0.042	2.5224	Z00072377-1	predicted gene, EG226955
1906	Tcstv1	-0.2483	-0.0257	-0.3056	-0.4394	0.3344	0.4814	0.2435	-0.0403	3.3626	Z00059654-1	2-cell-stage, variable group, member 1
751	Eif1a	-0.2685	-0.0334	-0.2779	-0.4645	0.3378	0.5173	0.2484	-0.0591	3.4511	Z00031338-1	eukaryotic translation initiation factor 1A
1907	Tcstv3	-0.2797	-0.036	-0.2983	-0.4567	0.3684	0.5006	0.2341	-0.0324	3.7916	Z00034921-1	2-cell-stage, variable group, member 3
1983	Tmem92	-0.2874	-0.057	-0.3676	-0.5304	0.4637	0.5722	0.2798	-0.0733	2.5046	Z00009978-1	transmembrane protein 92
1125	LOC432715	-0.2567	0.0306	-0.3433	-0.5295	0.3211	0.5683	0.2712	-0.0618	2.063	Z00071195-1	similar to GLE1 RNA export mediator-like (yeast
2167	Zscan4c	-0.2833	0.0104	-0.3914	-0.4292	0.3232	0.5856	0.206	-0.0213	2.8782	Z00059520-1	zinc finger and SCAN domain containing 4C
1606	Rfxdc1	-0.391	-0.2667	0.1925	0.7	-0.7107	-0.1717	0.1382	0.5094	1.6299	Z00059142-1	regulatory factor X domain containing 1
1844	St8sia2	-0.3759	-0.1878	0.1366	0.5224	-0.5443	-0.1457	0.1555	0.4393	1.9345	Z00015076-1	ST8 alpha-N-acetyl-neuraminide alpha-2,8-sialyltransferase 2
946	Gzmd	-0.2904	-0.536	-0.2302	0.059	-0.0466	-0.1232	0.5324	0.6351	1.4273	Z00030652-1	granzyme D
640	Cxcr6	-0.0916	-0.1466	-0.1557	0.3121	-0.3067	-0.3427	0.2773	0.454	1.6989	Z00017362-1	chemokine (C-X-C motif) receptor 6
1721	Serpina3n	-0.0791	-0.1816	-0.2657	0.0859	-0.173	-0.2063	0.3475	0.4723	1.7013	Z00039229-1	serine (or cysteine) peptidase inhibitor, clade A, member 3N
1650	Robo2	-0.2733	-0.0065	-0.1074	0.1927	-0.6179	-0.242	0.3098	0.7446	1.4866	Z00049938-1	roundabout homolog 2 (Drosophila)
288	Angpt1	-0.5586	-0.254	-0.107	0.2494	-0.322	-0.1941	0.4974	0.6889	1.8281	Z00031513-1	angiopoietin 1
799	Fabp7	-0.493	-0.2597	-0.1281	0.2944	-0.34	-0.1591	0.4262	0.6591	2.2508	Z00023899-1	fatty acid binding protein 7, brain
225	Adamts12	-0.4104	-0.1328	-0.2019	0.2553	-0.4073	-0.1586	0.3636	0.6921	2.2595	Z00064828-1	a disintegrin-like and metallopeptidase (reprolysin type) with thrombospondin type 1 motif, 12
531	Ch25h	-0.4591	-0.1448	-0.2727	0.2412	-0.3704	-0.1487	0.442	0.7126	1.8419	Z00022468-1	cholesterol 25-hydroxylase
1498	Postn	-0.3687	-0.1685	-0.163	0.156	-0.3826	-0.2275	0.4697	0.6846	2.2786	Z00025949-1	periostin, osteoblast specific factor
161	9030613N10Rik	-0.3426	-0.0909	-0.2641	0.0894	-0.192	-0.1241	0.363	0.5613	1.568	Z00028243-1	RIKEN cDNA 9030613N10 gene
187	A730054J21Rik	-0.3502	-0.0206	-0.224	0.046	-0.2097	-0.0607	0.3042	0.5151	1.6337	Z00021942-1	RIKEN cDNA A730054J21 gene
1002	Igfbp5	-0.348	-0.1708	-0.2318	0.13	-0.2396	-0.1778	0.3805	0.6575	2.821	Z00074092-1	insulin-like growth factor binding protein 5
1185	Maf	-0.326	-0.1517	-0.212	0.1756	-0.3472	-0.1207	0.3458	0.6363	2.5599	Z00049376-1	avian musculoaponeurotic fibrosarcoma (v-maf) AS42 oncogene homolog
1440	Pgm5	-0.3144	-0.1824	-0.2224	0.1309	-0.301	-0.028	0.2745	0.6428	1.9957	Z00051234-1	phosphoglucomutase 5
686	Dlx2	-0.2592	-0.2032	-0.1441	0.0266	-0.2631	-0.178	0.4419	0.579	2.115	Z00025409-1	distal-less homeobox 2
995	Ifi202b	-0.3062	-0.2719	-0.1405	0.0946	-0.2544	-0.23	0.5047	0.6036	2.2786	Z00016647-1	interferon activated gene 202B
80	2610203C20Rik	-0.3895	-0.1757	-0.0819	0.1151	-0.2802	-0.2061	0.418	0.6003	1.9531	Z00018312-1	RIKEN cDNA 2610203C20 gene
628	Ctla2a	-0.3036	-0.2069	-0.089	0.1338	-0.2553	-0.2344	0.3619	0.5935	2.412	Z00034614-1	cytotoxic T lymphocyte-associated protein 2 alpha
1816	Sox7	-0.2693	-0.2244	-0.1597	0.1291	-0.2554	-0.2127	0.3806	0.6119	2.2256	Z00030559-1	SRY-box containing gene 7
177	A2bp1	-0.2159	-0.3201	-0.0204	0.1813	-0.2136	-0.1732	0.254	0.508	2.3135	Z00025646-1	ataxin 2 binding protein 1
645	Cyp1a1	-0.3104	-0.2544	0.0017	0.1542	-0.2853	-0.1856	0.2821	0.5978	1.7131	Z00023825-1	cytochrome P450, family 1, subfamily a, polypeptide 1
210	Acsbg1	-0.2575	-0.1634	-0.0422	0.0694	-0.1636	-0.1268	0.2711	0.4129	2.209	Z00009243-1	acyl-CoA synthetase bubblegum family member 1
231	Add2	-0.2272	-0.1506	-0.0995	0.0749	-0.1558	-0.1263	0.248	0.4365	2.0605	Z00054683-1	adducin 2 (beta)
390	BC034090	-0.2388	-0.2222	-0.0859	0.1521	-0.135	-0.0958	0.2284	0.3972	1.7959	Z00012069-1	cDNA sequence BC034090
42	1810011O10Rik	-0.203	-0.2375	-0.0675	0.0627	-0.1713	-0.1932	0.3465	0.4634	2.9061	Z00037261-1	RIKEN cDNA 1810011O10 gene
1929	Tgfbi	-0.2306	-0.2333	-0.0382	0.0661	-0.088	-0.1803	0.2893	0.4151	2.9038	Z00035192-1	transforming growth factor, beta induced
579	Col6a3	-0.2377	-0.1617	-0.0986	-0.048	-0.0922	-0.135	0.3336	0.4396	2.5523	Z00057363-1	collagen, type VI, alpha 3
1972	Tmem16a	-0.2717	-0.1499	-0.0578	0.0091	-0.1909	-0.1799	0.3452	0.496	1.708	Z00010601-1	transmembrane protein 16A
1987	Tnc	-0.3155	-0.2006	-0.1225	0.0891	-0.1529	-0.1026	0.257	0.548	2.1458	Z00035942-1	tenascin C
573	Col1a2	-0.2137	-0.14	-0.1295	0.0504	-0.2082	-0.1579	0.2817	0.5174	3.585	Z00074796-1	collagen, type I, alpha 2
2094	Vim	-0.2862	-0.171	-0.1555	0.0677	-0.2365	-0.1246	0.3268	0.5793	4.4068	Z00011614-1	vimentin
1104	Lgr5	-0.3364	-0.1204	0.0388	0.1419	-0.4614	-0.1114	0.294	0.555	1.681	Z00023313-1	leucine rich repeat containing G protein coupled receptor 5
1358	Nts	-0.3378	-0.0254	-0.1735	0.2545	-0.4986	-0.1685	0.3857	0.5635	2.3618	Z00036202-1	neurotensin
1415	Pcdh18	-0.3301	-0.0792	-0.1872	0.2408	-0.4109	-0.161	0.3335	0.5941	2.9196	Z00030449-1	protocadherin 18
577	Col4a5	-0.2749	-0.0474	-0.1405	0.2138	-0.4079	-0.1747	0.3092	0.5223	2.3496	Z00013170-1	collagen, type IV, alpha 5
840	Foxc1	-0.3078	-0.0947	-0.0838	0.2274	-0.3874	-0.1546	0.2369	0.5641	2.7417	Z00022421-1	forkhead box C1
317	Arhgap6	-0.2859	-0.1024	-0.0749	0.2945	-0.4411	-0.17	0.2781	0.5016	2.6551	Z00036498-1	Rho GTPase activating protein 6
1989	Tnfaip6	-0.2934	-0.1021	-0.1011	0.2525	-0.4073	-0.1591	0.2952	0.5152	2.2963	Z00024085-1	tumor necrosis factor alpha induced protein 6
481	Ccl17	-0.2303	-0.103	-0.0654	0.0666	-0.1872	-0.2576	0.3825	0.3944	2.0231	Z00022478-1	chemokine (C-C motif) ligand 17
803	Fas	-0.2724	-0.1321	-0.1022	0.1144	-0.2512	-0.1714	0.3918	0.423	2.4005	Z00055544-1	Fas (TNF receptor superfamily member 6)
1027	Itga11	-0.2433	-0.1264	-0.0711	0.124	-0.353	-0.2686	0.4322	0.5062	2.7224	Z00016045-1	integrin, alpha 11
578	Col5a2	-0.2038	-0.1722	-0.0185	0.2243	-0.3785	-0.2621	0.2918	0.5189	1.7658	Z00030297-1	collagen, type V, alpha 2
1022	Irf2	-0.2723	-0.1227	-0.0263	0.2251	-0.3967	-0.2092	0.3148	0.4874	2.1599	Z00024092-1	interferon regulatory factor 2
793	Eya4	-0.202	-0.0899	-0.0414	0.1833	-0.2775	-0.2864	0.2923	0.4216	2.1471	Z00031113-1	eyes absent 4 homolog (Drosophila)
357	Axl	-0.2159	-0.1244	-0.0663	0.121	-0.275	-0.2303	0.3542	0.4366	3.9318	Z00059431-1	AXL receptor tyrosine kinase
1177	Ltbp1	-0.2387	-0.1396	-0.0535	0.1662	-0.3072	-0.2122	0.3187	0.4663	3.2163	Z00061811-1	latent transforming growth factor beta binding protein 1
1542	Prss23	-0.1772	-0.0715	-0.0457	0.1881	-0.36	-0.2628	0.3491	0.3799	3.491	Z00034303-1	protease, serine, 23
1935	Thbs1	-0.1939	-0.1148	0.035	0.1958	-0.3694	-0.2476	0.2713	0.4237	3.8541	Z00016189-1	thrombospondin 1
842	Foxl2	-0.2454	-0.014	-0.0741	0.1672	-0.3747	-0.2198	0.2921	0.4688	2.5441	Z00010916-1	forkhead box L2
1334	Nkain3	-0.2189	-0.0341	-0.1316	0.1924	-0.3868	-0.1132	0.2875	0.4047	2.4528	Z00042222-1	Na+/K+ transporting ATPase interacting 3
273	Aldh1a3	-0.2121	-0.125	-0.0729	0.0933	-0.3741	-0.0664	0.3181	0.4391	2.3201	Z00022253-1	aldehyde dehydrogenase family 1, subfamily A3
1457	Pitx1	-0.2951	-0.114	-0.0538	0.1261	-0.3566	-0.0926	0.3934	0.3926	1.6195	Z00025552-1	paired-like homeodomain transcription factor 1
297	Antxr1	-0.346	-0.1723	-0.0421	0.2646	-0.3318	-0.0932	0.2373	0.4835	3.0984	Z00058170-1	anthrax toxin receptor 1
1011	Il18	-0.2993	-0.1636	-0.0802	0.2812	-0.3674	-0.1417	0.2489	0.522	2.2391	Z00013097-1	interleukin 18
544	Chst2	-0.3251	-0.1046	-0.0371	0.2111	-0.4059	-0.0864	0.266	0.482	1.7871	Z00030534-1	carbohydrate sulfotransferase 2
927	Greb1	-0.3192	-0.1097	-0.0233	0.2801	-0.3663	-0.1215	0.2148	0.445	2.444	Z00008237-1	gene regulated by estrogen in breast cancer protein
1170	Lrrc8c	-0.2812	-0.1325	-0.0131	0.2794	-0.373	-0.1646	0.2551	0.43	3.4798	Z00063237-1	leucine rich repeat containing 8 family, member C
333	Arsb	-0.3055	-0.0999	-0.0404	0.2238	-0.3315	-0.1067	0.2254	0.4348	1.9455	Z00059288-1	arylsulfatase B
1048	Kcnmb4	-0.2773	-0.1113	-0.0425	0.2154	-0.3489	-0.1302	0.2464	0.4484	2.7698	Z00025196-1	potassium large conductance calcium-activated channel, subfamily M, beta member 4
713	E030018N11Rik	-0.2672	-0.1072	-0.0356	0.2185	-0.337	-0.1883	0.2666	0.4502	3.0048	Z00026067-1	RIKEN cDNA E030018N11 gene
1566	Pxdn	-0.267	-0.1445	-0.0143	0.2369	-0.3146	-0.1607	0.2409	0.4233	4.3464	Z00035371-1	peroxidasin homolog (Drosophila)
468	Cav2	-0.2237	-0.1806	-0.0087	0.1992	-0.3289	-0.1819	0.2958	0.4288	2.2576	Z00016424-1	caveolin 2
141	5430433G21Rik	-0.272	-0.2194	-0.0557	0.2473	-0.3126	-0.1414	0.2891	0.4648	2.087	Z00019982-1	RIKEN cDNA 5430433G21 gene
507	Cdgap	-0.2533	-0.1957	-0.0454	0.2289	-0.2797	-0.1537	0.2344	0.4645	2.3237	Z00062679-1	Cdc42 GTPase-activating protein
971	Hmga2	-0.3105	-0.1634	-0.0249	0.1702	-0.2734	-0.1408	0.2982	0.4445	3.5872	Z00018218-1	high mobility group AT-hook 2
1249	Mmp9	-0.3072	-0.1773	-0.0072	0.2042	-0.2793	-0.118	0.2031	0.4816	3.0216	Z00054399-1	matrix metallopeptidase 9
467	Cav1	-0.2672	-0.1378	-0.1037	0.1889	-0.3423	-0.1511	0.3164	0.4969	3.3554	Z00075584-1	caveolin, caveolae protein 1
1191	Maml3	-0.2738	-0.1847	-0.0768	0.1982	-0.33	-0.1894	0.3268	0.5297	1.9276	Z00029415-1	mastermind like 3 (Drosophila)
495	Cd44	-0.2577	-0.1211	-0.1389	0.1855	-0.292	-0.1665	0.2756	0.5152	2.3313	Z00063293-1	CD44 antigen
767	En1	-0.259	-0.0832	-0.1513	0.1691	-0.3063	-0.1194	0.2911	0.4589	2.6104	Z00075516-1	engrailed 1
1066	Klhl30	-0.2491	-0.0755	-0.0852	0.1752	-0.3039	-0.1934	0.2728	0.4592	2.1079	Z00016264-1	kelch-like 30 (Drosophila)
1157	Lox	-0.2452	-0.1022	-0.1002	0.2212	-0.3395	-0.1783	0.2977	0.4465	2.3626	Z00075103-1	lysyl oxidase
147	5830411K21Rik	-0.2409	-0.0677	-0.1247	0.2054	-0.3102	-0.1606	0.2213	0.4774	2.4569	Z00078132-1	RIKEN cDNA 5830411K21 gene
839	Fosl2	-0.2301	-0.0687	-0.0946	0.2389	-0.3184	-0.1727	0.2265	0.4191	3.1907	Z00075585-1	fos-like antigen 2
1927	Tgfb2	-0.2376	-0.0151	-0.1054	0.1997	-0.3418	-0.1703	0.2313	0.4392	2.9966	Z00014114-1	transforming growth factor, beta 2
298	Antxr2	-0.2779	-0.1266	-0.1033	0.1995	-0.2996	-0.1066	0.2165	0.498	2.8009	Z00008207-1	anthrax toxin receptor 2
1756	Slc22a15	-0.2499	-0.1213	-0.0786	0.2221	-0.3142	-0.1643	0.2125	0.4936	2.0474	Z00052193-1	solute carrier family 22 (organic anion/cation transporter), member 15
2048	Twist2	-0.3091	-0.1236	-0.0883	0.2151	-0.2551	-0.1681	0.2434	0.4857	2.3402	Z00022875-1	twist homolog 2 (Drosophila)
39	1700038P13Rik	-0.247	-0.2135	-0.0723	0.2154	-0.1889	-0.1715	0.1503	0.5275	1.518	Z00044743-1	RIKEN cDNA 1700038P13 gene
646	Cyp1b1	-0.2017	-0.128	-0.0716	0.1678	-0.2959	-0.1339	0.1687	0.4946	1.8035	Z00007724-1	cytochrome P450, family 1, subfamily b, polypeptide 1
844	Foxq1	-0.3006	-0.0434	-0.0925	0.169	-0.2363	-0.1139	0.2361	0.3818	2.7029	Z00075025-1	forkhead box Q1
155	6530418L21Rik	-0.2898	-0.1262	-0.0538	0.1826	-0.2419	-0.1117	0.2403	0.4005	2.1221	Z00076986-1	RIKEN cDNA 6530418L21 gene
1425	Pdgfrl	-0.2579	-0.134	-0.0478	0.1705	-0.2362	-0.0921	0.2284	0.3691	3.3129	Z00019839-1	platelet-derived growth factor receptor-like
392	BC039093	-0.2214	-0.1051	-0.079	0.1533	-0.2246	-0.0883	0.1814	0.3838	3.2234	Z00077135-1	cDNA sequence BC039093
503	Cdc42ep1	-0.1808	-0.0815	-0.0842	0.1582	-0.2209	-0.1153	0.1835	0.341	3.4625	Z00011993-1	CDC42 effector protein (Rho GTPase binding) 1
1188	Magee1	-0.2133	-0.0826	-0.0749	0.1429	-0.2116	-0.0978	0.1937	0.3437	2.4726	Z00004592-1	melanoma antigen, family E, 1
1702	Sdc3	-0.2285	-0.0877	-0.0569	0.1826	-0.2421	-0.1014	0.2001	0.3339	3.2599	Z00074977-1	syndecan 3
1700	Scx	-0.248	-0.1378	-0.055	0.1772	-0.2035	-0.0669	0.1832	0.3509	2.7328	Z00048321-1	scleraxis
1520	Prdm8	-0.2639	-0.1305	-0.0733	0.1489	-0.1849	-0.0745	0.244	0.3342	2.0823	Z00038548-1	PR domain containing 8
1738	Sh3glb1	-0.2203	-0.1207	-0.0588	0.1276	-0.1888	-0.0888	0.2057	0.3442	3.158	Z00070467-1	SH3-domain GRB2-like B1 (endophilin)
99	3321401G04Rik	-0.2903	-0.09	-0.0209	0.2193	-0.3022	-0.1239	0.2298	0.3782	2.6399	Z00021198-1	RIKEN cDNA 3321401G04 gene
801	Farp1	-0.2611	-0.0921	-0.0434	0.2108	-0.3092	-0.1178	0.2346	0.3782	3.7007	Z00034671-1	FERM, RhoGEF (Arhgef) and pleckstrin domain protein 1 (chondrocyte-derived)
653	D230046O15Rik	-0.2664	-0.0587	-0.0667	0.243	-0.3096	-0.1417	0.22	0.3801	2.4138	Z00078172-1	RIKEN cDNA D230046O15 gene
852	Fzd1	-0.256	-0.0596	-0.041	0.2094	-0.305	-0.1242	0.1823	0.3941	2.7099	Z00059390-1	frizzled homolog 1 (Drosophila)
482	Ccl2	-0.1907	-0.0476	-0.0701	0.1981	-0.2895	-0.1487	0.1767	0.3716	2.5885	Z00016634-1	chemokine (C-C motif) ligand 2
137	5033430I15Rik	-0.2194	-0.0581	-0.0453	0.201	-0.3137	-0.1715	0.2219	0.3852	2.8385	Z00044435-1	RIKEN cDNA 5033430I15 gene
1694	Scarf2	-0.2026	-0.0602	-0.0431	0.2168	-0.3102	-0.1665	0.2057	0.3603	3.7407	Z00075096-1	scavenger receptor class F, member 2
1701	Sdc2	-0.2034	-0.0767	-0.0938	0.1669	-0.2951	-0.1167	0.2239	0.395	2.7635	Z00036120-1	syndecan 2
835	Fndc1	-0.2522	-0.1522	-0.0469	0.2461	-0.2868	-0.1269	0.1962	0.4227	2.9663	Z00038975-1	fibronectin type III domain containing 1
494	Cd40	-0.2188	-0.1064	-0.0572	0.2095	-0.2328	-0.1336	0.1548	0.3844	2.6496	Z00060169-1	CD40 antigen
586	Cpe	-0.2268	-0.0968	-0.0362	0.2172	-0.2776	-0.1374	0.158	0.3996	3.427	Z00075079-1	carboxypeptidase E
18	1300014I06Rik	-0.222	-0.1155	-0.0223	0.2404	-0.2915	-0.1485	0.1888	0.3706	3.4133	Z00041705-1	RIKEN cDNA 1300014I06 gene
910	Gng12	-0.1958	-0.1514	-0.0103	0.2067	-0.2819	-0.1327	0.2072	0.3582	2.5089	Z00013166-1	guanine nucleotide binding protein (G protein), gamma 12
1716	Sepn1	-0.1893	-0.1284	0.0141	0.1626	-0.2646	-0.1712	0.1989	0.378	2.8489	Z00020420-1	selenoprotein N, 1
1376	Olfml2b	-0.1915	-0.1195	-0.0256	0.1747	-0.2485	-0.1457	0.1945	0.3616	2.5601	Z00016053-1	olfactomedin-like 2B
1726	Serpinh1	-0.2195	-0.1165	-0.0218	0.1781	-0.2539	-0.1427	0.1965	0.3798	3.7967	Z00035955-1	serine (or cysteine) peptidase inhibitor, clade H, member 1
1038	Jak2	-0.1876	-0.1159	-0.0454	0.1454	-0.2774	-0.1783	0.2246	0.4346	3.4174	Z00036691-1	Janus kinase 2
1930	Tgfbr2	-0.2068	-0.1085	-0.0299	0.1861	-0.2804	-0.2163	0.2449	0.4108	2.3431	Z00011106-1	transforming growth factor, beta receptor II
703	Dsp	-0.1821	-0.0829	-0.0254	0.1632	-0.2755	-0.1802	0.2537	0.3292	4.482	Z00070171-1	desmoplakin
788	Ets1	-0.186	-0.1079	-0.0418	0.1737	-0.2901	-0.1825	0.2618	0.3728	3.1374	Z00021064-1	E26 avian leukemia oncogene 1, 5' domain
1391	OTTMUSG00000015351	-0.19	-0.1307	-0.0214	0.1678	-0.2587	-0.189	0.272	0.3501	3.6744	Z00028414-1	predicted gene, OTTMUSG00000015351
1760	Slc25a24	-0.2092	-0.0974	-0.0004	0.197	-0.2793	-0.2082	0.2517	0.3458	2.7907	Z00021602-1	solute carrier family 25 (mitochondrial carrier, phosphate carrier), member 24
542	Chst11	-0.2286	-0.1127	-0.0295	0.1708	-0.2694	-0.1682	0.2877	0.3499	3.2395	Z00011907-1	carbohydrate sulfotransferase 11
1246	Mmp14	-0.2408	-0.0934	-0.0318	0.1804	-0.2872	-0.1325	0.2402	0.3651	4.1586	Z00005126-1	matrix metallopeptidase 14 (membrane-inserted)
1872	Svop	-0.2459	-0.1094	-0.0279	0.1745	-0.276	-0.1493	0.2668	0.3672	3.3027	Z00044280-1	SV2 related protein
813	Fes	-0.1926	-0.1242	-0.0414	0.122	-0.2482	-0.1556	0.2723	0.3677	3.0607	Z00062253-1	feline sarcoma oncogene
1676	Runx1	-0.2225	-0.0855	-0.0565	0.1306	-0.2674	-0.146	0.2571	0.3902	2.7081	Z00074809-1	runt related transcription factor 1
418	Bmp1	-0.2351	-0.1006	-0.0297	0.1379	-0.209	-0.1513	0.2185	0.3693	3.3412	Z00035195-1	bone morphogenetic protein 1
849	Furin	-0.1989	-0.079	-0.0385	0.1622	-0.2727	-0.137	0.2174	0.3465	3.5023	Z00035728-1	furin (paired basic amino acid cleaving enzyme)
897	Gm22	-0.1842	-0.0981	-0.0526	0.1562	-0.2321	-0.171	0.2304	0.3513	2.6828	Z00073957-1	gene model 22, (NCBI)
1007	Il10rb	-0.2094	-0.0955	-0.05	0.1714	-0.2371	-0.15	0.2336	0.3371	3.119	Z00026300-1	interleukin 10 receptor, beta
1477	Plk2	-0.2119	-0.1031	-0.0801	0.1825	-0.229	-0.1534	0.2131	0.3819	4.3532	Z00034412-1	polo-like kinase 2 (Drosophila)
562	Cmtm3	-0.2519	-0.093	-0.0497	0.1891	-0.2845	-0.1421	0.234	0.3981	3.5204	Z00034539-1	CKLF-like MARVEL transmembrane domain containing 3
1915	Tec	-0.2297	-0.108	-0.0663	0.1877	-0.2704	-0.1536	0.2325	0.4079	3.7416	Z00025316-1	cytoplasmic tyrosine kinase, Dscr28C related (Drosophila)
445	Cadps	-0.2219	-0.1021	-0.0546	0.162	-0.2633	-0.1374	0.2313	0.386	1.7537	Z00023783-1	Ca2+-dependent secretion activator
2029	Tshz1	-0.2136	-0.128	-0.0433	0.1759	-0.2609	-0.1559	0.248	0.3777	2.6333	Z00008436-1	teashirt zinc finger family member 1
571	Col12a1	-0.2133	-0.0268	-0.1332	0.0829	-0.2325	-0.139	0.2233	0.4387	2.5133	Z00022720-1	collagen, type XII, alpha 1
492	Cd248	-0.2116	-0.1031	-0.1119	0.1241	-0.2568	-0.1605	0.2696	0.4501	3.2678	Z00019851-1	CD248 antigen, endosialin
428	C130089K02Rik	-0.2549	-0.1228	-0.0598	0.1362	-0.2571	-0.1733	0.2977	0.4339	2.6738	Z00026097-1	RIKEN cDNA C130089K02 gene
1172	Lrrk1	-0.2493	-0.1023	-0.0961	0.1677	-0.2442	-0.1587	0.2705	0.4124	2.0899	Z00035724-1	leucine-rich repeat kinase 1
1245	Mmd	-0.2323	-0.1158	-0.1159	0.1261	-0.2246	-0.1054	0.2281	0.4397	3.2932	Z00025020-1	monocyte to macrophage differentiation-associated
2156	Zfp703	-0.2718	-0.0928	-0.1312	0.1522	-0.2305	-0.0982	0.2179	0.4544	3.3946	Z00061377-1	zinc finger protein 703
105	4833412C05Rik	-0.1419	0.0203	0.1432	0.4542	-0.4318	-0.313	0.0406	0.2284	1.7789	Z00028050-1	RIKEN cDNA 4833412C05 gene
854	Gabra2	-0.0978	-0.0391	0.2	0.4356	-0.5227	-0.2359	0.2825	-0.0225	1.7355	Z00024901-1	gamma-aminobutyric acid (GABA-A) receptor, subunit alpha 2
647	Cyp2j13	-0.2908	0.0007	0.2657	0.3251	-0.3367	-0.1196	0.1499	0.0056	1.6978	Z00024065-1	cytochrome P450, family 2, subfamily j, polypeptide 13
193	Aadac	-0.3225	-0.0517	0.2984	0.4764	-0.4065	-0.0981	0.0064	0.0976	2.0592	Z00024719-1	arylacetamide deacetylase (esterase)
1825	Spon1	-0.234	-0.137	0.3133	0.4292	-0.3115	-0.0946	-0.0751	0.1096	2.3241	Z00038907-1	spondin 1, (f-spondin) extracellular matrix protein
1548	Ptchd1	-0.1781	-0.0141	0.1708	0.3649	-0.2592	-0.1077	-0.0491	0.0724	2.3133	Z00048122-1	patched domain containing 1
1764	Slc27a2	-0.1245	-0.064	0.1363	0.2709	-0.1225	-0.0051	-0.0642	-0.0269	3.3926	Z00021695-1	solute carrier family 27 (fatty acid transporter), member 2
1688	Samd5	-0.0188	-0.0658	0.1285	0.3135	-0.3258	-0.1694	0.0462	0.0917	2.0104	Z00075318-1	sterile alpha motif domain containing 5
1739	Sh3rf2	-0.0453	-0.0196	0.1663	0.218	-0.3427	-0.2073	0.1485	0.0823	2.8293	Z00046413-1	SH3 domain containing ring finger 2
1447	Phldb2	-0.0965	-0.0165	0.0985	0.2033	-0.2993	-0.1882	0.1437	0.1551	2.7951	Z00051776-1	pleckstrin homology-like domain, family B, member 2
1880	Tacstd2	-0.0985	0.0112	0.0512	0.1875	-0.2953	-0.1536	0.1492	0.1483	3.5461	Z00007374-1	tumor-associated calcium signal transducer 2
649	Cysltr1	-0.275	-0.1435	0.18	0.4334	-0.4542	-0.1275	0.162	0.2249	2.6111	Z00022675-1	cysteinyl leukotriene receptor 1
1175	Lta	-0.309	-0.1279	0.1135	0.5115	-0.4211	-0.1463	0.0861	0.2933	1.909	Z00024361-1	lymphotoxin A
901	Gm467	-0.1837	-0.2592	0.2188	0.3578	-0.3392	-0.1113	0.1525	0.1643	1.65	Z00056130-1	gene model 467, (NCBI)
1776	Slc39a8	-0.1919	-0.208	0.2107	0.3417	-0.3475	-0.1841	0.1606	0.2184	3.1173	Z00010489-1	solute carrier family 39 (metal ion transporter), member 8
154	6332401O19Rik	-0.3453	-0.084	0.1273	0.2728	-0.2858	-0.125	0.2383	0.2017	2.064	Z00030666-1	RIKEN cDNA 6332401O19 gene
1815	Sox6	-0.4	-0.0644	0.0616	0.3093	-0.3776	-0.0986	0.2132	0.3565	2.1743	Z00004256-1	SRY-box containing gene 6
1616	Rgs8	-0.2606	-0.1516	0.0524	0.361	-0.2596	-0.2519	0.212	0.2983	1.7039	Z00040474-1	regulator of G-protein signaling 8
455	Cap2	-0.1956	-0.1557	0.1014	0.3077	-0.336	-0.2119	0.193	0.2972	2.4441	Z00020283-1	CAP, adenylate cyclase-associated protein, 2 (yeast)
862	Galnt3	-0.182	-0.1356	0.1274	0.3178	-0.3689	-0.1645	0.1793	0.2265	3.2652	Z00008182-1	UDP-N-acetyl-alpha-D-galactosamine:polypeptide N-acetylgalactosaminyltransferase 3
368	Baalc	-0.2465	-0.0944	0.0426	0.306	-0.3168	-0.1311	0.1041	0.3362	1.9863	Z00024310-1	brain and acute leukemia, cytoplasmic
627	Cthrc1	-0.2584	-0.1025	0.0882	0.2763	-0.3271	-0.1371	0.1564	0.3043	2.7747	Z00026007-1	collagen triple helix repeat containing 1
452	Camk2d	-0.2118	-0.0939	0.0388	0.2278	-0.2912	-0.1387	0.1754	0.2936	3.3736	Z00020444-1	calcium/calmodulin-dependent protein kinase II, delta
724	Efna5	-0.2211	-0.1009	0.0441	0.2609	-0.3242	-0.1387	0.1624	0.3174	2.7624	Z00043992-1	ephrin A5
921	Gpr64	-0.2407	-0.0669	0.035	0.3086	-0.3807	-0.1546	0.192	0.3072	1.8985	Z00016368-1	G protein-coupled receptor 64
164	9130008F23Rik	-0.2515	-0.1091	0.0615	0.3587	-0.3909	-0.1403	0.1534	0.3182	2.9515	Z00039143-1	RIKEN cDNA 9130008F23 gene
1344	Npal2	-0.2457	-0.1074	0.0475	0.333	-0.3618	-0.1193	0.1721	0.2816	2.5564	Z00074346-1	NIPA-like domain containing 2
565	Cnn1	-0.2117	-0.046	0.0923	0.3324	-0.3638	-0.1317	0.1037	0.2248	4.0709	Z00007756-1	calponin 1
655	D330050I23Rik	-0.229	-0.088	0.0704	0.3367	-0.3399	-0.1156	0.0908	0.2746	2.7525	Z00008056-1	RIKEN cDNA D330050I23 gene
1051	Kif1a	-0.2254	-0.075	0.0563	0.311	-0.3528	-0.102	0.1217	0.2663	3.8889	Z00055690-1	kinesin family member 1A
399	BC062109	-0.1743	-0.1208	0.0679	0.3202	-0.37	-0.1585	0.1226	0.313	2.2807	Z00039006-1	cDNA sequence BC062109
1613	Rgs20	-0.196	-0.1355	0.092	0.3544	-0.3407	-0.1375	0.0953	0.2679	1.7196	Z00024967-1	regulator of G-protein signaling 20
1709	Sema3c	-0.2854	-0.0691	0.0505	0.386	-0.4153	-0.157	0.2285	0.2619	2.2245	Z00018597-1	sema domain, immunoglobulin domain (Ig), short basic domain, secreted, (semaphorin) 3C
1687	Samd4	-0.2626	-0.1808	0.1273	0.366	-0.4865	-0.1453	0.2317	0.3502	1.9856	Z00052393-1	sterile alpha motif domain containing 4
7	1110018M03Rik	-0.3428	-0.2106	0.0645	0.3656	-0.3688	-0.1758	0.1991	0.4687	1.8543	Z00044316-1	RIKEN cDNA 1110018M03 gene
302	Anxa3	-0.3122	-0.1656	0.0513	0.3478	-0.3895	-0.2056	0.2595	0.4143	4.5933	Z00010216-1	annexin A3
1086	Lancl3	-0.3578	-0.1885	0.1079	0.3268	-0.3829	-0.1674	0.2431	0.4188	1.6544	Z00047422-1	LanC lantibiotic synthetase component C-like 3 (bacterial)
270	Akr1c14	-0.2613	-0.1428	0.0814	0.3122	-0.3708	-0.1966	0.1936	0.3844	2.257	Z00044349-1	aldo-keto reductase family 1, member C14
666	Dclk1	-0.268	-0.1948	0.1144	0.3443	-0.3762	-0.1526	0.1722	0.3607	2.2502	Z00021340-1	doublecortin-like kinase 1
449	Calcrl	-0.311	-0.1466	0.0364	0.3738	-0.3624	-0.1556	0.1507	0.4147	2.0613	Z00005443-1	calcitonin receptor-like
883	Ghr	-0.3109	-0.1757	0.0781	0.3764	-0.3923	-0.1185	0.1477	0.3952	3.2554	Z00055317-1	growth hormone receptor
1845	St8sia4	-0.3124	-0.1366	0.0644	0.3656	-0.4347	-0.1531	0.1665	0.4403	2.5699	Z00023478-1	ST8 alpha-N-acetyl-neuraminide alpha-2,8-sialyltransferase 4
1773	Slc35f1	-0.3243	-0.2415	0.176	0.2407	-0.3686	0.0083	0.1961	0.3134	1.7044	Z00064491-1	solute carrier family 35, member F1
311	Areg	-0.2592	-0.2424	0.016	0.2378	-0.1895	-0.092	0.2463	0.283	2.2916	Z00058639-1	amphiregulin
559	Clic6	-0.283	-0.2894	0.1273	0.2506	-0.1903	-0.0924	0.1827	0.2944	1.9752	Z00047237-1	chloride intracellular channel 6
978	Hpx	-0.3444	-0.1962	0.1295	0.162	-0.1742	-0.1334	0.2199	0.3369	1.6765	Z00024168-1	hemopexin
817	Fgf5	-0.3592	-0.2176	0.0654	0.3585	-0.2434	-0.0245	0.0993	0.3214	2.7176	Z00054591-1	fibroblast growth factor 5
96	3110006E14Rik	-0.3171	-0.1233	0.0416	0.2513	-0.3191	-0.0457	0.2103	0.302	2.2219	Z00021474-1	RIKEN cDNA 3110006E14 gene
558	Clic5	-0.2859	-0.207	0.0836	0.3138	-0.3201	-0.1371	0.2281	0.3246	1.7659	Z00023103-1	chloride intracellular channel 5
1029	Itga8	-0.3274	-0.1793	0.0659	0.3067	-0.3166	-0.0521	0.18	0.3229	3.226	Z00004168-1	integrin alpha 8
1875	Syt13	-0.2968	-0.1743	0.0835	0.3126	-0.2904	-0.0987	0.1612	0.3029	3.4953	Z00076806-1	synaptotagmin XIII
602	Creb5	-0.2637	-0.1968	0.028	0.3245	-0.2535	-0.1463	0.1415	0.3662	1.8342	Z00039514-1	cAMP responsive element binding protein 5
387	BC023892	-0.2786	-0.1343	0.0026	0.2633	-0.2773	-0.1075	0.153	0.3787	2.945	Z00043882-1	cDNA sequence BC023892
1225	Mfap2	-0.2509	-0.1127	-0.0257	0.2532	-0.2779	-0.1049	0.1572	0.3617	2.8092	Z00030643-1	microfibrillar-associated protein 2
183	A530088I07Rik	-0.2297	-0.1661	0.0337	0.267	-0.3112	-0.1385	0.1714	0.3733	2.8268	Z00059523-1	RIKEN cDNA A530088I07 gene
63	2310045A20Rik	-0.2395	-0.1575	0.0483	0.276	-0.2788	-0.1427	0.1775	0.3168	2.5828	Z00021244-1	RIKEN cDNA 2310045A20 gene
1081	Lama4	-0.2507	-0.144	0.0125	0.2917	-0.2871	-0.1307	0.1683	0.3401	2.5838	Z00054994-1	laminin, alpha 4
1590	Rcbtb2	-0.2359	-0.1399	0.0268	0.2331	-0.2567	-0.1068	0.1569	0.3224	2.7409	Z00030377-1	regulator of chromosome condensation (RCC1) and BTB (POZ) domain containing protein 2
1611	Rgs17	-0.2689	-0.1666	0.0401	0.2483	-0.2509	-0.1063	0.1857	0.3185	3.2379	Z00074293-1	regulator of G-protein signaling 17
1080	L3mbtl3	-0.2258	-0.1166	-0.0115	0.2004	-0.2114	-0.1051	0.1114	0.3586	2.7039	Z00008878-1	l(3)mbt-like 3 (Drosophila)
2086	Vav3	-0.2734	-0.1084	0.024	0.2176	-0.2517	-0.0706	0.1195	0.343	2.8751	Z00075301-1	vav 3 oncogene
104	4732474O15Rik	-0.1874	-0.0214	0.1324	0.2736	-0.3776	-0.1983	0.2022	0.1764	2.6118	Z00042672-1	RIKEN cDNA 4732474O15 gene
1754	Slc16a7	-0.1774	-0.0856	0.224	0.28	-0.5055	-0.1501	0.1977	0.2169	1.9071	Z00025311-1	solute carrier family 16 (monocarboxylic acid transporters), member 7
1502	Ppbp	-0.134	0.0697	-0.0729	0.2388	-0.3616	-0.2151	0.2292	0.2457	2.6123	Z00025977-1	pro-platelet basic protein
701	Dsc2	-0.0836	-0.0105	0.0221	0.3045	-0.4318	-0.2255	0.1476	0.2772	2.3621	Z00005714-1	desmocollin 2
1876	Syt16	-0.1624	-0.0459	0.0674	0.2703	-0.4485	-0.1352	0.1415	0.3127	2.1065	Z00037717-1	synaptotagmin XVI
1696	Scg5	-0.143	-0.143	0.0036	0.238	-0.419	-0.1931	0.3884	0.2682	1.9398	Z00023336-1	secretogranin V
638	Cxcl1	-0.1823	-0.1332	0.0547	0.2775	-0.3671	-0.2447	0.2887	0.3064	2.1674	Z00031900-1	chemokine (C-X-C motif) ligand 1
1043	Kcna6	-0.2583	-0.1392	0.0397	0.235	-0.314	-0.1216	0.2782	0.2802	2.6458	Z00032256-1	potassium voltage-gated channel, shaker-related, subfamily, member 6
450	Cald1	-0.221	-0.1493	0.0416	0.2211	-0.2741	-0.205	0.2567	0.33	4.4659	Z00064681-1	caldesmon 1
1074	Krt19	-0.2281	-0.1548	0.0628	0.2405	-0.3047	-0.1966	0.2388	0.3421	4.5937	Z00034626-1	keratin 19
515	Cdkl1	-0.2951	-0.0951	-0.0053	0.2246	-0.3854	-0.1384	0.3234	0.3715	2.5865	Z00042322-1	cyclin-dependent kinase-like 1 (CDC2-related kinase)
982	Hs6st2	-0.2498	-0.057	-0.0224	0.2825	-0.4169	-0.1573	0.2133	0.4075	2.8815	Z00012878-1	heparan sulfate 6-O-sulfotransferase 2
1102	Lgals7	-0.2695	-0.0851	0.0221	0.3176	-0.4286	-0.1648	0.2113	0.397	3.3882	Z00026764-1	lectin, galactose binding, soluble 7
1886	Tagln	-0.2358	-0.0399	0.0072	0.3046	-0.3882	-0.207	0.2203	0.3389	4.9166	Z00025177-1	transgelin
370	Bach2	-0.2491	-0.0746	-0.007	0.2201	-0.3482	-0.1594	0.2519	0.3663	2.7623	Z00036037-1	BTB and CNC homology 2
747	Egfr	-0.2101	-0.0974	-0.0223	0.2553	-0.3829	-0.1901	0.2445	0.403	3.3572	Z00026270-1	epidermal growth factor receptor
1212	Mcoln3	-0.241	-0.146	0.0552	0.2376	-0.3712	-0.1857	0.2653	0.3858	2.4216	Z00034367-1	mucolipin 3
1438	Pftk1	-0.2613	-0.1047	0.0241	0.2665	-0.3485	-0.1381	0.1994	0.3626	2.4723	Z00034129-1	PFTAIRE protein kinase 1
2160	Zfpm2	-0.2442	-0.1324	0.0441	0.2917	-0.3683	-0.1604	0.2168	0.3526	2.5611	Z00024245-1	zinc finger protein, multitype 2
236	Adm	0.0309	-0.2269	0.2696	0.151	-0.1368	-0.262	0.1331	0.0412	2.9528	Z00000357-1	adrenomedullin
1798	Sned1	-0.2147	-0.1391	0.1604	0.1971	-0.0052	-0.1456	0.1268	0.0202	1.8991	Z00041343-1	sushi, nidogen and EGF-like domains 1
326	Arl6ip5	0.0229	-0.1384	0.1935	0.2044	-0.189	-0.1421	0.0125	0.0361	3.6385	Z00023662-1	ADP-ribosylation factor-like 6 interacting protein 5
1453	Pigt	0.0227	-0.0246	0.1993	0.1387	-0.1258	-0.1522	-0.0508	-0.0072	3.2594	Z00025781-1	phosphatidylinositol glycan anchor biosynthesis, class T
1018	Insm1	-0.1059	-0.1571	0.1818	0.167	-0.1028	-0.1429	0.0253	0.1347	2.0267	Z00022680-1	insulinoma-associated 1
612	Crym	-0.1289	-0.1389	0.1711	0.2325	-0.1821	-0.0868	0.0553	0.0777	3.6305	Z00023705-1	crystallin, mu
459	Car4	-0.1535	-0.0905	0.1145	0.2156	-0.1545	-0.0584	0.0108	0.116	3.1968	Z00074271-1	carbonic anhydrase 4
1200	Marveld3	-0.14	-0.0751	0.1171	0.2452	-0.19	-0.0747	0.0127	0.1047	2.9498	Z00049078-1	MARVEL (membrane-associating) domain containing 3
1044	Kcnh8	-0.0719	-0.0517	0.1533	0.2294	-0.148	-0.1058	-0.0619	0.0567	1.8211	Z00039781-1	potassium voltage-gated channel, subfamily H (eag-related), member 8
1771	Slc35d3	-0.1199	-0.0877	0.1679	0.2748	-0.1582	-0.0892	-0.0064	0.0187	2.2396	Z00047659-1	solute carrier family 35, member D3
517	Cdkn2a	-0.05	-0.067	0.136	0.2153	-0.1545	-0.163	0.0371	0.0462	2.6562	Z00022709-1	cyclin-dependent kinase inhibitor 2A
796	F2rl1	-0.0705	-0.1187	0.1238	0.1924	-0.0989	-0.1269	0.0168	0.082	4.0979	Z00074700-1	coagulation factor II (thrombin) receptor-like 1
367	B830012L14Rik	-0.0362	-0.0656	0.0938	0.1722	-0.1745	-0.1012	0.0494	0.062	2.8417	Z00026972-1	RIKEN cDNA B830012L14 gene
2104	Wdr40b	-0.0753	-0.0839	0.0846	0.1885	-0.1507	-0.0921	0.0199	0.1091	3.7995	Z00039681-1	WD repeat domain 40B
632	Ctsc	-0.0017	-0.1207	0.0297	0.0634	0.0031	0.0094	0.0078	0.0091	3.3611	Z00007879-1	cathepsin C
781	Ergic1	0.0239	-0.0128	0.0835	0.134	-0.1776	-0.0538	-0.022	0.0248	3.4667	Z00035901-1	endoplasmic reticulum-golgi intermediate compartment (ERGIC) 1
1070	Kras	-0.0532	-0.0285	0.1075	0.1866	-0.0942	-0.0706	-0.0603	0.0127	3.3277	Z00053694-1	v-Ki-ras2 Kirsten rat sarcoma viral oncogene homolog
85	2700029M09Rik	-0.0365	-0.0389	0.0445	0.1296	-0.0901	-0.0465	-0.0107	0.0486	4.6198	Z00027807-1	RIKEN cDNA 2700029M09 gene
424	Bst2	-0.0428	-0.0704	0.0705	0.1771	-0.1014	-0.0637	-0.0005	0.0312	4.413	Z00058274-1	bone marrow stromal cell antigen 2
257	AI661453	-0.0393	-0.0606	0.0762	0.1264	-0.1144	-0.0723	0.0362	0.0478	3.9443	Z00044614-1	expressed sequence AI661453
534	Chd9	-0.0603	-0.0732	0.0797	0.1544	-0.1074	-0.0648	0.025	0.0467	3.7771	Z00075144-1	chromodomain helicase DNA binding protein 9
1424	Pde1b	-0.0482	-0.0513	0.0799	0.1866	-0.1198	-0.069	-0.0387	0.0606	3.5684	Z00074717-1	phosphodiesterase 1B, Ca2+-calmodulin dependent
235	Adk	-0.0695	-0.0566	0.1045	0.1788	-0.1342	-0.0717	0.0007	0.0481	4.6212	Z00006557-1	adenosine kinase
1237	Mirg	-0.0422	-0.0235	0.0859	0.1416	-0.133	-0.0657	0.0022	0.0346	4.0466	Z00070002-1	miRNA containing gene
1543	Prss8	-0.0591	-0.0201	0.0928	0.1677	-0.135	-0.0964	-0.002	0.0521	3.0786	Z00024856-1	protease, serine, 8 (prostasin)
1220	Metrn	-0.0381	-0.0771	0.0869	0.1048	-0.0641	-0.0605	0.035	0.0131	3.7281	Z00016218-1	meteorin, glial cell differentiation regulator
2145	Zfp36	-0.0665	-0.1138	0.119	0.1179	-0.0654	-0.0932	0.0317	0.0703	3.3814	Z00035508-1	zinc finger protein 36
554	Cldn3	-0.0547	-0.0057	0.0322	0.0925	-0.088	-0.0532	0.0554	0.0216	4.0883	Z00035071-1	claudin 3
774	Eppk1	-0.0738	-0.0437	0.0275	0.1692	-0.1389	-0.0797	0.0619	0.0776	3.5103	Z00051259-1	epiplakin 1
660	Daam1	-0.0597	-0.0192	0.0272	0.1441	-0.1196	-0.0763	0.0303	0.0731	3.8424	Z00036721-1	dishevelled associated activator of morphogenesis 1
1206	Mboat1	-0.067	-0.0054	0.0346	0.1617	-0.1615	-0.0748	0.0286	0.0838	3.2348	Z00015596-1	membrane bound O-acyltransferase domain containing 1
1404	Paip1	-0.0463	-0.0673	0.0139	0.1486	-0.1153	-0.0924	0.0566	0.1021	3.3089	Z00007901-1	polyadenylate binding protein-interacting protein 1
1017	Insl6	-0.0707	-0.0655	0.0601	0.1114	-0.0811	-0.0836	0.0346	0.0948	3.4522	Z00025254-1	insulin-like 6
1068	Klhl7	-0.0438	-0.0653	0.0315	0.1026	-0.0779	-0.0729	0.0334	0.0925	4.0662	Z00061242-1	kelch-like 7 (Drosophila)
556	Cldn6	-0.0607	-0.0543	0.0501	0.1093	-0.1131	-0.0827	0.071	0.0803	3.9607	Z00074375-1	claudin 6
704	Dstn	-0.0703	-0.0379	0.0434	0.1303	-0.1227	-0.0841	0.0556	0.0859	5.0283	Z00011893-1	destrin
14	1200003I07Rik	-0.0726	-0.0516	0.0347	0.1101	-0.1279	-0.0594	0.0568	0.1098	3.4107	Z00034208-1	RIKEN cDNA 1200003I07 gene
552	Cldn12	-0.0725	-0.0442	0.0251	0.123	-0.1217	-0.0666	0.0416	0.1154	3.3657	Z00018942-1	claudin 12
266	Akap11	-0.0784	-0.0456	0.0278	0.1423	-0.1273	-0.0591	0.0244	0.1159	3.8447	Z00062633-1	A kinase (PRKA) anchor protein 11
1827	Spred1	-0.0759	-0.0425	0.0394	0.1259	-0.1394	-0.0555	0.0347	0.1132	3.923	Z00034406-1	sprouty protein with EVH-1 domain 1, related sequence
1046	Kcnk1	-0.0851	-0.0515	0.025	0.1256	-0.1009	-0.0397	0.0524	0.0743	3.9509	Z00036143-1	potassium channel, subfamily K, member 1
718	E2f6	-0.0446	-0.0303	0.0042	0.1118	-0.1019	-0.0664	0.0431	0.0842	4.3714	Z00025113-1	E2F transcription factor 6
1552	Ptpla	-0.0672	-0.0384	0.0178	0.1215	-0.0928	-0.0586	0.0401	0.0778	3.9155	Z00055741-1	protein tyrosine phosphatase-like (proline instead of catalytic arginine), member a
1904	Tcfl5	-0.057	-0.0327	0.0231	0.1101	-0.1062	-0.0425	0.036	0.0693	4.4558	Z00055855-1	transcription factor-like 5 (basic helix-loop-helix)
506	Cdcp1	-0.1085	-0.0247	0.0505	0.122	-0.1123	-0.0911	0.0912	0.0729	2.9542	Z00034198-1	CUB domain containing protein 1
1490	Podxl	-0.1131	-0.1015	0.0714	0.1325	-0.0962	-0.1006	0.1208	0.0867	3.561	Z00006609-1	podocalyxin-like
871	Gbe1	-0.0784	-0.104	0.0529	0.1403	-0.1138	-0.0762	0.0775	0.1016	3.425	Z00030450-1	glucan (1,4-alpha-), branching enzyme 1
833	Fmn1	-0.071	-0.0592	0.0518	0.1186	-0.1412	-0.0884	0.0805	0.1088	2.7936	Z00031114-1	formin 1
394	BC049807	-0.0945	-0.058	0.0413	0.1303	-0.1378	-0.0741	0.0906	0.1022	3.2419	Z00010307-1	cDNA sequence BC049807
1381	Orai1	-0.0845	-0.0628	0.0357	0.1343	-0.1399	-0.092	0.0898	0.1193	3.0011	Z00040323-1	ORAI calcium release-activated calcium modulator 1
1160	Lpgat1	-0.1059	-0.0525	0.0416	0.1502	-0.1214	-0.089	0.0647	0.1123	3.1539	Z00009964-1	lysophosphatidylglycerol acyltransferase 1
1671	Rras2	-0.1061	-0.0617	0.0475	0.1599	-0.1367	-0.0899	0.0743	0.1127	3.6617	Z00035529-1	related RAS viral (r-ras) oncogene homolog 2
1847	Stag2	-0.091	-0.0774	0.0444	0.1404	-0.1162	-0.0789	0.0643	0.1144	3.3266	Z00006342-1	stromal antigen 2
103	4732473B16Rik	-0.0712	-0.083	0.0744	0.1654	-0.1346	-0.0963	0.0699	0.0753	3.5243	Z00053767-1	RIKEN cDNA 4732473B16 gene
1974	Tmem184a	-0.0988	-0.0765	0.062	0.1738	-0.1343	-0.1008	0.1033	0.0714	3.1467	Z00034795-1	transmembrane protein 184a
1257	Mpzl2	-0.061	-0.0541	0.0319	0.1137	-0.1046	-0.0898	0.1118	0.0521	3.9673	Z00075172-1	myelin protein zero-like 2
2110	Wfdc2	-0.0245	-0.0476	0.0272	0.0907	-0.0921	-0.1188	0.1311	0.0341	3.3878	Z00051811-1	WAP four-disulfide core domain 2
856	Gadd45b	-0.0576	-0.082	0.0056	0.1391	-0.1057	-0.1067	0.1132	0.0941	3.8824	Z00025577-1	growth arrest and DNA-damage-inducible 45 beta
139	5430407P10Rik	-0.0355	-0.076	0.0393	0.1267	-0.0821	-0.1285	0.0983	0.0577	3.4153	Z00052205-1	RIKEN cDNA 5430407P10 gene
1582	Rassf1	-0.0435	-0.0743	0.0262	0.0998	-0.0817	-0.1076	0.0904	0.0907	3.3852	Z00035119-1	Ras association (RalGDS/AF-6) domain family member 1
684	Dlk2	-0.0686	-0.0951	0.0797	0.1138	-0.1177	-0.1274	0.1307	0.0846	2.8575	Z00043111-1	delta-like 2 homolog (Drosophila)
875	Gcnt1	-0.0655	-0.0777	0.0438	0.105	-0.0931	-0.1182	0.1356	0.07	3.9404	Z00057504-1	glucosaminyl (N-acetyl) transferase 1, core 2
1731	Sft2d2	-0.0546	-0.1024	0.0558	0.1188	-0.1166	-0.1133	0.1002	0.1122	3.3839	Z00002298-1	SFT2 domain containing 2
2152	Zfp54	-0.0611	-0.0795	0.0478	0.1087	-0.1228	-0.0991	0.1034	0.1027	3.0248	Z00005046-1	zinc finger protein 54
511	Cdh9	-0.2768	-0.2202	0.1788	0.2768	-0.2406	0.0709	0.0604	0.1508	1.9633	Z00025271-1	cadherin 9
1481	Plxdc2	-0.1674	-0.2898	0.049	0.2223	-0.069	0.0556	0.0715	0.1278	2.3028	Z00008420-1	plexin domain containing 2
900	Gm447	-0.2164	-0.1061	0.0789	0.1913	-0.311	-0.043	0.1566	0.2498	2.0665	Z00029482-1	gene model 447, (NCBI)
160	9030611O19Rik	-0.1953	-0.1558	0.1241	0.2709	-0.2806	-0.0817	0.1199	0.1985	2.0288	Z00009489-1	RIKEN cDNA 9030611O19 gene
1150	LOC674549	-0.2694	-0.0886	0.081	0.3005	-0.2897	-0.087	0.0872	0.2659	1.8549	Z00059943-1	hypothetical protein LOC674549
1710	Sema3e	-0.2124	-0.1113	0.0655	0.2846	-0.2771	-0.0991	0.1036	0.2462	3.5785	Z00025437-1	sema domain, immunoglobulin domain (Ig), short basic domain, secreted, (semaphorin) 3E
1774	Slc35f5	-0.1995	-0.1111	0.0745	0.2418	-0.2498	-0.0939	0.1051	0.233	3.4361	Z00003141-1	solute carrier family 35, member F5
697	Dok2	-0.2352	-0.1403	0.1065	0.332	-0.2848	-0.0567	0.0548	0.2236	4.2795	Z00034296-1	docking protein 2
1787	Slc9a7	-0.2133	-0.1378	0.1196	0.3251	-0.2957	-0.1019	0.0581	0.2458	1.8029	Z00037172-1	solute carrier family 9 (sodium/hydrogen exchanger), member 7
1499	Pou3f1	-0.2343	-0.161	0.0898	0.2911	-0.1621	-0.0882	0.0571	0.2075	4.704	Z00025664-1	POU domain, class 3, transcription factor 1
524	Cebpd	-0.2582	-0.1217	0.1486	0.3283	-0.242	-0.0662	0.069	0.1422	3.5294	Z00005365-1	CCAAT/enhancer binding protein (C/EBP), delta
1345	Npas1	-0.2163	-0.0639	0.117	0.2712	-0.1854	-0.0647	0.0049	0.1372	2.099	Z00025116-1	neuronal PAS domain protein 1
1428	Pdlim3	-0.2061	-0.1007	0.0879	0.2959	-0.2398	-0.0457	0.0591	0.1495	2.9989	Z00022813-1	PDZ and LIM domain 3
2014	Trib1	-0.2158	-0.1077	0.0964	0.2607	-0.1962	-0.0677	0.0516	0.1787	3.5657	Z00035933-1	tribbles homolog 1 (Drosophila)
410	Bcl2	-0.1816	-0.081	0.1231	0.3042	-0.2977	-0.0862	0.0485	0.1707	2.6846	Z00005371-1	B-cell leukemia/lymphoma 2
1117	Lmo4	-0.1433	-0.1025	0.0982	0.2974	-0.2717	-0.0736	0.0487	0.1468	3.9052	Z00024721-1	LIM domain only 4
1226	Mfap3l	-0.1617	-0.1036	0.1385	0.2781	-0.2202	-0.1224	0.0595	0.1318	2.29	Z00041678-1	microfibrillar-associated protein 3-like
342	Atf3	-0.1887	-0.0489	0.0706	0.2968	-0.2639	-0.1072	0.0514	0.19	3.2397	Z00007762-1	activating transcription factor 3
1113	Lipg	-0.1615	-0.0459	0.0533	0.279	-0.2387	-0.1222	0.0751	0.1607	2.8061	Z00057793-1	lipase, endothelial
1252	Moxd1	-0.1855	-0.0336	0.0791	0.2648	-0.3061	-0.0894	0.1012	0.1695	3.1161	Z00053060-1	monooxygenase, DBH-like 1
2065	Uhmk1	-0.1827	-0.0769	0.1299	0.2587	-0.319	-0.1014	0.1055	0.186	2.6591	Z00066932-1	U2AF homology motif (UHM) kinase 1
1292	Myl9	-0.1066	-0.0391	0.1033	0.2394	-0.2374	-0.1289	0.0663	0.1031	4.0676	Z00019276-1	myosin, light polypeptide 9, regulatory
1489	Podn	-0.0704	-0.034	0.0856	0.1795	-0.2372	-0.1173	0.0595	0.1342	2.0564	Z00055980-1	podocan
1528	Prnd	-0.1031	-0.0816	0.0859	0.1904	-0.2242	-0.0923	0.0922	0.1328	2.2995	Z00075901-1	prion protein dublet
190	A930024E05Rik	-0.1296	-0.1229	0.0854	0.2454	-0.2018	-0.1055	0.0526	0.1764	3.0563	Z00026247-1	RIKEN cDNA A930024E05 gene
619	Csrp1	-0.164	-0.0637	0.0822	0.217	-0.1876	-0.0974	0.0469	0.1666	4.1027	Z00034310-1	cysteine and glycine-rich protein 1
926	Grb10	-0.1293	-0.0694	0.0872	0.2181	-0.2006	-0.1098	0.054	0.1497	3.9575	Z00006571-1	growth factor receptor bound protein 10
1853	Stbd1	-0.1476	-0.0771	0.0679	0.2269	-0.2106	-0.086	0.0347	0.192	2.8981	Z00008434-1	starch binding domain 1
25	1700007G11Rik	-0.0939	-0.1275	0.0815	0.265	-0.2536	-0.1258	0.1098	0.1446	1.9589	Z00075669-1	RIKEN cDNA 1700007G11 gene
2157	Zfp768	-0.0767	-0.0677	0.0323	0.2183	-0.2492	-0.1249	0.0745	0.1933	3.5243	Z00043182-1	zinc finger protein 768
278	Alox5	-0.286	-0.1323	-0.0267	0.1702	-0.1777	-0.0358	0.2021	0.2862	2.8985	Z00042834-1	arachidonate 5-lipoxygenase
277	Alox12e	-0.1846	-0.1266	-0.0079	0.2006	-0.1806	-0.0168	0.1358	0.18	2.0992	Z00008117-1	arachidonate lipoxygenase, epidermal
616	Csmd2	-0.2488	-0.1202	-0.0161	0.2473	-0.1618	-0.0703	0.154	0.2158	2.2531	Z00063210-1	CUB and Sushi multiple domains 2
1516	Ppp3cc	-0.2301	-0.0669	0.0055	0.136	-0.1844	-0.0295	0.1368	0.2325	2.7262	Z00023551-1	protein phosphatase 3, catalytic subunit, gamma isoform
599	Creb3	-0.1716	-0.0577	-0.0155	0.185	-0.1924	-0.0879	0.1171	0.2229	3.9624	Z00044087-1	cAMP responsive element binding protein 3
837	Fndc5	-0.1863	-0.061	0.0077	0.1831	-0.1957	-0.0686	0.1131	0.2075	2.7048	Z00073922-1	fibronectin type III domain containing 5
841	Foxj1	-0.1917	-0.0543	-0.0137	0.166	-0.2018	-0.0637	0.1297	0.2295	2.1313	Z00064323-1	forkhead box J1
892	Glrb	-0.1497	-0.0448	0.0016	0.1437	-0.2396	-0.0665	0.1192	0.2361	1.7894	Z00023587-1	glycine receptor, beta subunit
427	C130075A20Rik	-0.1719	-0.0464	0.0194	0.1606	-0.2306	-0.1096	0.1446	0.234	2.7539	Z00078192-1	RIKEN cDNA C130075A20 gene
1812	Sos2	-0.15	-0.0646	-0.0152	0.1568	-0.2223	-0.1114	0.1634	0.2433	3.7122	Z00047929-1	Son of sevenless homolog 2 (Drosophila)
1864	Stx11	-0.1671	-0.0323	-0.031	0.1666	-0.2202	-0.0958	0.1339	0.246	3.1846	Z00053860-1	syntaxin 11
417	Bin1	-0.2176	-0.0952	-0.0127	0.161	-0.1576	-0.0673	0.0972	0.2921	3.2829	Z00024357-1	bridging integrator 1
865	Galntl4	-0.2081	-0.1345	0.008	0.1964	-0.1459	-0.0885	0.117	0.2557	2.5561	Z00072051-1	UDP-N-acetyl-alpha-D-galactosamine:polypeptide N-acetylgalactosaminyltransferase-like 4
1978	Tmem59	-0.1773	-0.1226	-0.0144	0.1517	-0.1534	-0.0223	0.1022	0.236	4.8932	Z00012134-1	transmembrane protein 59
400	BC063749	-0.1719	-0.1036	0.0501	0.1539	-0.1583	-0.0775	0.069	0.2382	1.8676	Z00075611-1	cDNA sequence BC063749
1614	Rgs3	-0.1811	-0.0965	0.011	0.1681	-0.1269	-0.0528	0.0653	0.2127	2.9005	Z00019921-1	regulator of G-protein signaling 3
1890	Tax1bp3	-0.1957	-0.0916	0.015	0.167	-0.1437	-0.052	0.0748	0.2262	3.7124	Z00052760-1	Tax1 (human T-cell leukemia virus type I) binding protein 3
1417	Pcdhb22	-0.1611	-0.0923	0.0068	0.1269	-0.1503	-0.0675	0.067	0.2706	2.0962	Z00025695-1	protocadherin beta 22
847	Fstl1	-0.1512	-0.1096	-0.0223	0.121	-0.1406	-0.0731	0.1064	0.2695	3.9354	Z00011661-1	follistatin-like 1
1441	Phc2	-0.1632	-0.0899	-0.0347	0.1275	-0.1331	-0.0731	0.0926	0.2739	3.4416	Z00018127-1	polyhomeotic-like 2 (Drosophila)
2070	Unc5b	-0.1596	-0.0722	-0.0143	0.1206	-0.1248	-0.0831	0.0916	0.2419	3.7603	Z00006618-1	unc-5 homolog B (C. elegans)
122	4930523C07Rik	-0.1709	-0.063	0.0243	0.2883	-0.3428	-0.176	0.1487	0.2913	2.1853	Z00073936-1	RIKEN cDNA 4930523C07 gene
928	Gria3	-0.2056	-0.0476	-0.0061	0.2171	-0.3424	-0.1782	0.2203	0.3424	1.9304	Z00030649-1	glutamate receptor, ionotropic, AMPA3 (alpha 3)
1343	Nox4	-0.2041	-0.0298	0.016	0.2589	-0.3558	-0.1919	0.1886	0.3182	3.0619	Z00075253-1	NADPH oxidase 4
391	BC035537	-0.2205	-0.0675	-0.0338	0.2454	-0.3178	-0.1257	0.1766	0.3433	3.0271	Z00040686-1	cDNA sequence BC035537
915	Gpc6	-0.2181	-0.0795	-0.0061	0.2537	-0.3266	-0.1441	0.1848	0.336	2.6888	Z00055312-1	glypican 6
1106	Lhfp	-0.2269	-0.0654	-0.0237	0.2687	-0.3446	-0.1362	0.1913	0.3368	2.7758	Z00015988-1	lipoma HMGIC fusion partner
1926	Tgfb1i1	-0.1968	-0.0636	-0.0138	0.2404	-0.2999	-0.1661	0.1809	0.3189	3.4948	Z00018081-1	transforming growth factor beta 1 induced transcript 1
931	Grip1	-0.2457	-0.097	0.0185	0.2318	-0.2844	-0.1486	0.2004	0.3249	2.9952	Z00034289-1	glutamate receptor interacting protein 1
188	A830052D11Rik	-0.2314	-0.0976	-0.0133	0.2248	-0.2573	-0.1406	0.2155	0.2998	2.3195	Z00029160-1	RIKEN cDNA A830052D11 gene
1435	Perp	-0.2247	-0.0973	0.0077	0.2125	-0.2548	-0.1259	0.2141	0.2684	4.3179	Z00006634-1	PERP, TP53 apoptosis effector
1686	Samd12	-0.211	-0.0493	-0.0093	0.201	-0.3151	-0.091	0.161	0.3135	2.701	Z00026105-1	sterile alpha motif domain containing 12
2064	Ugcgl2	-0.2632	-0.0187	-0.0049	0.2455	-0.2958	-0.1448	0.1632	0.3187	2.0301	Z00056863-1	UDP-glucose ceramide glucosyltransferase-like 2
998	Ifnz	-0.1545	-0.0975	0.0111	0.1724	-0.2641	-0.1594	0.1181	0.3739	2.0751	Z00071211-1	interferon zeta
441	Cacna1h	-0.1303	-0.1056	-0.0145	0.1748	-0.212	-0.1137	0.115	0.2863	2.8753	Z00021555-1	calcium channel, voltage-dependent, T type, alpha 1H subunit
1412	Pbx1	-0.1148	-0.1	-0.0058	0.149	-0.1868	-0.1048	0.0781	0.2852	1.7328	Z00024869-1	pre B-cell leukemia transcription factor 1
908	Gnas	-0.1719	-0.0863	-0.0009	0.1912	-0.197	-0.1166	0.0945	0.2871	4.6761	Z00036577-1	GNAS (guanine nucleotide binding protein, alpha stimulating) complex locus
1342	Notch3	-0.168	-0.1011	-0.0104	0.2054	-0.1998	-0.0941	0.1158	0.2523	4.2656	Z00020375-1	Notch gene homolog 3 (Drosophila)
1792	Smo	-0.1753	-0.0959	0.0026	0.2209	-0.2195	-0.0951	0.1067	0.2557	4.0208	Z00076112-1	smoothened homolog (Drosophila)
1811	Sort1	-0.1901	-0.0914	0.0045	0.2098	-0.2237	-0.084	0.1188	0.2561	3.7897	Z00021357-1	sortilin 1
754	Eif4e3	-0.2069	-0.1229	0.0307	0.2364	-0.2249	-0.0917	0.1005	0.2787	2.8633	Z00074928-1	eukaryotic translation initiation factor 4E member 3
1155	Loh11cr2a	-0.1918	-0.1531	0.0176	0.2209	-0.2388	-0.0683	0.132	0.2814	2.1268	Z00012056-1	loss of heterozygosity, 11, chromosomal region 2, gene A homolog (human)
606	Crtc3	-0.1883	-0.0548	0.0236	0.2202	-0.2386	-0.1505	0.0943	0.2941	2.3483	Z00063486-1	CREB regulated transcription coactivator 3
1814	Sox4	-0.1863	-0.1102	0.0334	0.2218	-0.2389	-0.1452	0.1073	0.3181	3.6327	Z00064768-1	SRY-box containing gene 4
323	Arl4c	-0.2177	-0.0775	0.0144	0.2433	-0.2628	-0.1244	0.1251	0.2995	3.1307	Z00018258-1	ADP-ribosylation factor-like 4C
1729	Setd7	-0.2027	-0.0801	-0.0038	0.2481	-0.2868	-0.108	0.1385	0.2948	3.6097	Z00020766-1	SET domain containing (lysine methyltransferase) 7
2008	Tpm1	-0.1693	-0.0735	0.027	0.2342	-0.2747	-0.1588	0.1391	0.2759	4.8606	Z00074278-1	tropomyosin 1, alpha
282	Amfr	-0.1737	-0.0546	-0.0014	0.2057	-0.2784	-0.1283	0.1682	0.2626	3.4203	Z00036365-1	autocrine motility factor receptor
770	Endod1	-0.1813	-0.0593	0.028	0.22	-0.2818	-0.1322	0.1482	0.2584	3.176	Z00035503-1	endonuclease domain containing 1
1353	Nrg1	-0.1736	-0.0441	0.0191	0.2127	-0.2653	-0.1323	0.1359	0.2475	2.2675	Z00024027-1	neuregulin 1
224	Adamts1	-0.1964	-0.0708	0.0059	0.2183	-0.2579	-0.1391	0.1808	0.2592	1.8061	Z00034699-1	a disintegrin-like and metallopeptidase (reprolysin type) with thrombospondin type 1 motif, 1
2047	Tubb6	-0.2055	-0.0726	-0.0067	0.2147	-0.2624	-0.1159	0.1655	0.2829	4.8672	Z00001151-1	tubulin, beta 6
933	Grk4	-0.1465	-0.0948	-0.0069	0.1948	-0.2362	-0.1554	0.1712	0.2738	2.1419	Z00026637-1	G protein-coupled receptor kinase 4
1898	Tceal5	-0.1442	-0.0646	-0.0052	0.199	-0.2547	-0.1551	0.1641	0.2606	3.9422	Z00075116-1	transcription elongation factor A (SII)-like 5
264	Ak5	-0.1568	-0.0459	0.0069	0.233	-0.2319	-0.1691	0.136	0.2277	2.2218	Z00023791-1	adenylate kinase 5
286	Amotl2	-0.1441	-0.0748	-0.003	0.2502	-0.2546	-0.1585	0.1391	0.2456	4.707	Z00018071-1	angiomotin like 2
1914	Tead3	-0.1304	-0.0646	-0.0207	0.2297	-0.256	-0.146	0.1415	0.2465	2.5989	Z00023189-1	TEA domain family member 3
1995	Tnnc1	-0.1299	-0.0602	0.0036	0.2206	-0.2622	-0.1665	0.172	0.2226	2.6874	Z00019902-1	troponin C, cardiac/slow skeletal
1433	Pea15a	-0.124	-0.0389	-0.0238	0.1777	-0.2208	-0.1568	0.1371	0.2494	3.7828	Z00074969-1	phosphoprotein enriched in astrocytes 15A
1409	Parva	-0.1419	-0.0677	-0.0214	0.154	-0.2026	-0.1466	0.144	0.2823	3.9707	Z00015096-1	parvin, alpha
157	6720469N11Rik	-0.1318	-0.0715	-0.0487	0.1297	-0.1836	-0.1166	0.1552	0.2674	3.7134	Z00022068-1	RIKEN cDNA 6720469N11 gene
1181	Ly96	-0.1576	-0.0666	-0.0441	0.1469	-0.1951	-0.099	0.1628	0.2527	2.4533	Z00025375-1	lymphocyte antigen 96
1178	Ltbr	-0.1405	-0.0605	-0.0334	0.1548	-0.2021	-0.1219	0.1507	0.2528	3.3295	Z00022802-1	lymphotoxin B receptor
1973	Tmem16k	-0.144	-0.0787	-0.0249	0.1578	-0.1882	-0.1199	0.1369	0.2611	3.1719	Z00047061-1	transmembrane protein 16K
1621	Rhoc	-0.1672	-0.084	0.0188	0.1657	-0.2064	-0.1365	0.1383	0.2712	4.7211	Z00023847-1	ras homolog gene family, member C
44	2010002N04Rik	-0.1427	-0.0877	0.0049	0.1677	-0.2114	-0.1164	0.1353	0.2503	3.5518	Z00039115-1	RIKEN cDNA 2010002N04 gene
663	Dbn1	-0.1508	-0.0781	0.0223	0.1721	-0.2149	-0.1143	0.1273	0.2364	3.6261	Z00018175-1	drebrin 1
396	BC056923	-0.1612	-0.0738	-0.0077	0.1671	-0.2045	-0.1078	0.1365	0.2515	3.1276	Z00037641-1	cDNA sequence BC056923
2020	Trio	-0.1691	-0.0849	0.0021	0.1705	-0.1974	-0.1095	0.1226	0.2656	3.6138	Z00011531-1	triple functional domain (PTPRF interacting)
549	Cited2	-0.1427	-0.0722	0.0389	0.1667	-0.2246	-0.1505	0.1429	0.2417	4.0126	Z00022408-1	Cbp/p300-interacting transactivator, with Glu/Asp-rich carboxy-terminal domain, 2
1963	Tmem117	-0.1461	-0.0653	0.0063	0.1817	-0.2333	-0.1533	0.1372	0.2728	2.3171	Z00041215-1	transmembrane protein 117
2088	Vcl	-0.1288	-0.08	0.0038	0.1704	-0.2251	-0.1468	0.1552	0.2514	4.7262	Z00061681-1	vinculin
604	Crim1	-0.1796	-0.0391	-0.0263	0.17	-0.231	-0.1483	0.1971	0.2571	3.2551	Z00031551-1	cysteine rich transmembrane BMP regulator 1 (chordin like)
634	Ctsl	-0.1304	-0.044	-0.0358	0.1235	-0.2197	-0.1395	0.1772	0.2689	4.6491	Z00004888-1	cathepsin L
765	Emp2	-0.1505	-0.0534	-0.0316	0.1406	-0.2052	-0.144	0.2044	0.2398	3.1805	Z00036231-1	epithelial membrane protein 2
2092	Vgll3	-0.1807	-0.0793	0.0012	0.168	-0.2572	-0.1174	0.2145	0.2509	3.2671	Z00045409-1	vestigial like 3 (Drosophila)
1642	Rnf103	-0.1695	-0.0564	-0.0427	0.2	-0.2381	-0.1103	0.141	0.276	3.58	Z00075580-1	ring finger protein 103
366	B630019K06Rik	-0.2018	-0.071	-0.021	0.2078	-0.2541	-0.1216	0.1478	0.3139	1.8693	Z00053839-1	RIKEN cDNA B630019K06 gene
526	Centd3	-0.1979	-0.0685	-0.0247	0.2081	-0.2703	-0.1174	0.1423	0.3284	4.0766	Z00057099-1	centaurin, delta 3
1813	Sox11	-0.1646	-0.0497	-0.0356	0.2057	-0.2864	-0.1282	0.163	0.2957	3.2474	Z00044910-1	SRY-box containing gene 11
1523	Prkce	-0.2119	-0.096	-0.0385	0.1842	-0.237	-0.0794	0.1684	0.3103	2.8478	Z00001558-1	protein kinase C, epsilon
1732	Sgce	-0.1887	-0.1186	-0.0297	0.2159	-0.2466	-0.099	0.1645	0.3022	2.9724	Z00036186-1	sarcoglycan, epsilon
1325	Nelf	-0.1743	-0.1012	-0.0283	0.1867	-0.2077	-0.107	0.1352	0.2966	3.5502	Z00020760-1	nasal embryonic LHRH factor
1529	Prnp	-0.1707	-0.0791	-0.0343	0.181	-0.2113	-0.1152	0.1549	0.2748	4.0641	Z00074675-1	prion protein
1899	Tcf12	-0.1923	-0.0942	-0.0426	0.1719	-0.2012	-0.0829	0.1334	0.3079	2.8739	Z00074764-1	transcription factor 12
1310	Nbl1	-0.1942	-0.0965	-0.0482	0.1568	-0.2248	-0.1171	0.2172	0.3067	3.1851	Z00023541-1	neuroblastoma, suppression of tumorigenicity 1
1913	Tdrd7	-0.1918	-0.1037	-0.0313	0.1352	-0.2037	-0.1422	0.2268	0.3108	3.2897	Z00043833-1	tudor domain containing 7
362	B430201A12Rik	-0.1712	-0.0918	-0.0012	0.1307	-0.2193	-0.1314	0.1855	0.2988	3.4862	Z00040747-1	RIKEN cDNA B430201A12 gene
1476	Plekho1	-0.1716	-0.0931	-0.0407	0.1613	-0.2081	-0.1448	0.1813	0.3156	3.8176	Z00020472-1	pleckstrin homology domain containing, family O member 1
1917	Tes	-0.1626	-0.1113	-0.043	0.1714	-0.2049	-0.1308	0.1807	0.3004	3.9512	Z00074577-1	testis derived transcript
569	Cobll1	-0.1965	-0.1116	-0.0092	0.1775	-0.2149	-0.1149	0.1755	0.2942	2.7457	Z00075348-1	Cobl-like 1
1558	Ptpn9	-0.1714	-0.1054	-0.0125	0.1589	-0.2215	-0.1135	0.1708	0.2947	3.2204	Z00002751-1	protein tyrosine phosphatase, non-receptor type 9
1592	Rcn2	-0.1766	-0.0956	-0.0174	0.1744	-0.2155	-0.1355	0.1704	0.2958	3.5156	Z00005705-1	reticulocalbin 2
2130	Zadh2	-0.1663	-0.1166	-0.0156	0.1467	-0.1931	-0.1178	0.1731	0.2896	3.0858	Z00020327-1	zinc binding alcohol dehydrogenase, domain containing 2
58	2310016C16Rik	-0.1707	-0.102	-0.0096	0.1851	-0.2293	-0.1445	0.1552	0.3157	3.6536	Z00053113-1	RIKEN cDNA 2310016C16 gene
708	Dusp5	-0.1871	-0.1167	-0.008	0.1947	-0.241	-0.1514	0.1847	0.3249	4.1859	Z00055562-1	dual specificity phosphatase 5
831	Flnc	-0.1914	-0.0897	-0.0014	0.1667	-0.2422	-0.1522	0.1743	0.3359	3.8542	Z00034422-1	filamin C, gamma (actin binding protein 280)
999	Igf1r	-0.1801	-0.0691	0.0112	0.1754	-0.2662	-0.1569	0.1756	0.3102	3.5992	Z00014391-1	insulin-like growth factor I receptor
659	D930028F11Rik	-0.1415	-0.089	-0.0538	0.1648	-0.2517	-0.1175	0.1651	0.3236	2.3073	Z00053427-1	RIKEN cDNA D930028F11 gene
16	1200009I06Rik	-0.1718	-0.0709	-0.0319	0.1669	-0.2446	-0.1493	0.1928	0.3087	3.2896	Z00041076-1	RIKEN cDNA 1200009I06 gene
1036	Itpkb	-0.189	-0.0828	-0.0412	0.1641	-0.2475	-0.1258	0.1813	0.3409	2.7034	Z00073963-1	inositol 1,4,5-trisphosphate 3-kinase B
2133	Zbtb4	-0.1868	-0.074	-0.0517	0.1625	-0.2265	-0.1515	0.1837	0.3444	2.793	Z00037096-1	zinc finger and BTB domain containing 4
291	Ankrd1	-0.1365	-0.1319	0.0747	0.2494	-0.2579	-0.189	0.1764	0.2147	2.8253	Z00057154-1	ankyrin repeat domain 1 (cardiac muscle)
1165	Lrp2	-0.1456	-0.1262	0.094	0.2562	-0.2919	-0.1893	0.1828	0.22	3.9975	Z00035601-1	low density lipoprotein receptor-related protein 2
55	2310007B03Rik	-0.174	-0.1536	0.1403	0.2692	-0.2714	-0.1822	0.1686	0.203	2.825	Z00043993-1	RIKEN cDNA 2310007B03 gene
1423	Pde1a	-0.1521	-0.1444	0.1386	0.2868	-0.27	-0.188	0.1294	0.1997	2.1452	Z00036707-1	phosphodiesterase 1A, calmodulin-dependent
648	Cyr61	-0.1652	-0.1589	0.1096	0.2367	-0.2496	-0.1386	0.1703	0.1956	4.0393	Z00023599-1	cysteine rich protein 61
1467	Plaur	-0.171	-0.116	0.0655	0.2285	-0.2282	-0.1285	0.1612	0.1885	3.9814	Z00075229-1	plasminogen activator, urokinase receptor
911	Gng13	-0.2056	-0.1333	0.0766	0.2273	-0.2818	-0.1313	0.2032	0.2449	3.0985	Z00035398-1	guanine nucleotide binding protein (G protein), gamma 13
1159	Loxl4	-0.2487	-0.1489	0.0863	0.2651	-0.2933	-0.1158	0.1984	0.2569	2.7854	Z00074144-1	lysyl oxidase-like 4
795	F2r	-0.1955	-0.1613	0.0374	0.2491	-0.2419	-0.1368	0.1694	0.2796	4.2075	Z00034272-1	coagulation factor II (thrombin) receptor
1253	Mpp4	-0.1713	-0.1721	0.0493	0.2754	-0.2529	-0.1412	0.1404	0.2724	2.1633	Z00075978-1	membrane protein, palmitoylated 4 (MAGUK p55 subfamily member 4)
1444	Phlda1	-0.2062	-0.1486	0.0883	0.2283	-0.2349	-0.1573	0.1671	0.2632	4.1219	Z00005095-1	pleckstrin homology-like domain, family A, member 1
1959	Tmcc3	-0.2069	-0.1138	0.079	0.2554	-0.2636	-0.1455	0.1408	0.2545	4.048	Z00049857-1	transmembrane and coiled coil domains 3
898	Gm266	-0.2203	-0.0843	0.0744	0.2234	-0.2219	-0.2148	0.2194	0.2241	2.329	Z00071919-1	gene model 266, (NCBI)
1075	Krt20	-0.188	-0.1222	0.0961	0.1896	-0.2652	-0.2124	0.2579	0.2442	2.2285	Z00048750-1	keratin 20
1161	Lpp	-0.1608	-0.1171	0.0707	0.1862	-0.2898	-0.1967	0.2322	0.2754	4.3063	Z00014327-1	LIM domain containing preferred translocation partner in lipoma
1988	Tnfaip3	-0.166	-0.122	0.062	0.2358	-0.2858	-0.2167	0.2316	0.2611	3.192	Z00074620-1	tumor necrosis factor, alpha-induced protein 3
457	Capn2	-0.2098	-0.1488	0.0775	0.1943	-0.2702	-0.1819	0.2399	0.299	4.1999	Z00074486-1	calpain 2
1644	Rnf128	-0.1983	-0.1361	0.0602	0.1979	-0.2442	-0.1579	0.211	0.2674	3.6328	Z00043680-1	ring finger protein 128
2118	Wnt4	-0.1907	-0.1305	0.0503	0.1939	-0.2572	-0.1745	0.2367	0.272	3.6261	Z00035235-1	wingless-related MMTV integration site 4
918	Gpr124	-0.1448	-0.1295	0.0862	0.1477	-0.2434	-0.175	0.221	0.2378	3.3996	Z00035257-1	G protein-coupled receptor 124
48	2200002D01Rik	-0.1418	-0.1069	0.0809	0.1658	-0.2419	-0.2061	0.2435	0.2066	4.2142	Z00053430-1	RIKEN cDNA 2200002D01 gene
2120	Wnt9a	-0.1535	-0.1163	0.0831	0.1866	-0.2411	-0.1966	0.2351	0.2027	3.8337	Z00073911-1	wingless-type MMTV integration site 9A
259	Aim1	-0.0769	-0.0498	0.0402	0.1386	-0.2668	-0.1665	0.1572	0.224	2.1791	Z00016155-1	absent in melanoma 1
415	Bhlhb2	-0.1029	-0.1263	0.0652	0.1925	-0.2319	-0.178	0.1398	0.2417	3.6533	Z00034384-1	basic helix-loop-helix domain containing, class B2
508	Cdh10	-0.1357	-0.1642	0.0423	0.1691	-0.2513	-0.1134	0.2044	0.2489	2.4119	Z00045341-1	cadherin 10
320	Arhgef5	-0.1768	-0.0957	0.0223	0.1916	-0.2192	-0.1263	0.168	0.2362	4.0844	Z00035856-1	Rho guanine nucleotide exchange factor (GEF) 5
285	Amotl1	-0.1657	-0.1184	0.0431	0.1875	-0.2215	-0.1342	0.173	0.2363	4.0289	Z00074795-1	angiomotin-like 1
705	Dusp22	-0.1551	-0.1113	0.028	0.1733	-0.2001	-0.1443	0.176	0.2334	3.5055	Z00055219-1	dual specificity phosphatase 22
1555	Ptpn13	-0.181	-0.1132	0.0372	0.1719	-0.2172	-0.1592	0.2046	0.2569	3.7916	Z00051415-1	protein tyrosine phosphatase, non-receptor type 13
1933	Thap2	-0.1882	-0.13	0.0624	0.195	-0.1874	-0.1757	0.1711	0.2529	2.0449	Z00011593-1	THAP domain containing, apoptosis associated protein 2
557	Clic1	-0.1914	-0.1216	0.0036	0.1964	-0.2027	-0.1138	0.1404	0.289	4.817	Z00024427-1	chloride intracellular channel 1
807	Fbxo4	-0.1827	-0.1298	0.0101	0.1898	-0.1851	-0.1301	0.1669	0.2608	3.4926	Z00052902-1	F-box protein 4
1556	Ptpn14	-0.2179	-0.1397	0.0457	0.1988	-0.2117	-0.1233	0.1756	0.2724	3.7115	Z00016081-1	protein tyrosine phosphatase, non-receptor type 14
1588	Rbms1	-0.1847	-0.1246	0.0424	0.195	-0.2244	-0.1155	0.1475	0.2643	4.3197	Z00006556-1	RNA binding motif, single stranded interacting protein 1
1359	Nuak1	-0.1964	-0.0984	-0.0087	0.2062	-0.2224	-0.1373	0.1833	0.2736	3.9717	Z00009583-1	NUAK family, SNF1-like kinase, 1
2031	Tspan18	-0.171	-0.1285	0.0075	0.2042	-0.2535	-0.1261	0.171	0.2965	2.5598	Z00035399-1	tetraspanin 18
539	Chrnb1	-0.1423	-0.1157	0.083	0.1599	-0.1957	-0.1455	0.1655	0.1908	2.8012	Z00020513-1	cholinergic receptor, nicotinic, beta polypeptide 1 (muscle)
1218	Meis1	-0.1493	-0.1108	0.0415	0.1442	-0.1862	-0.1507	0.2187	0.1926	3.2245	Z00036630-1	Meis homeobox 1
479	Ccdc68	-0.1389	-0.1102	0.0027	0.1414	-0.2192	-0.1817	0.2387	0.267	3.4693	Z00040311-1	coiled-coil domain containing 68
1171	Lrrfip1	-0.1477	-0.0918	0.0007	0.1378	-0.1957	-0.153	0.2057	0.2441	3.5351	Z00048352-1	leucine rich repeat (in FLII) interacting protein 1
1741	Shisa4	-0.1506	-0.0918	-0.0126	0.1333	-0.1803	-0.1595	0.217	0.2444	3.1325	Z00074340-1	shisa homolog 4 (Xenopus laevis)
13	1110046J04Rik	-0.1183	-0.1029	0.0409	0.1413	-0.2112	-0.1988	0.1981	0.2509	1.8957	Z00030119-1	RIKEN cDNA 1110046J04 gene
360	B2m	-0.1184	-0.0942	0.0242	0.1311	-0.2193	-0.1694	0.1741	0.2719	3.5514	Z00005981-1	beta-2 microglobulin
496	Cd47	-0.1032	-0.1171	0.0206	0.13	-0.1902	-0.1859	0.1734	0.2723	3.0952	Z00019840-1	CD47 antigen (Rh-related antigen, integrin-associated signal transducer)
870	Gats	-0.1035	-0.0877	-0.0122	0.1371	-0.198	-0.17	0.1836	0.2507	2.7973	Z00026715-1	opposite strand transcription unit to Stag3
2151	Zfp467	-0.1143	-0.096	0.0207	0.1439	-0.2061	-0.1506	0.1863	0.2162	2.6842	Z00064185-1	zinc finger protein 467
490	Cd109	-0.1818	-0.2058	0.0675	0.124	-0.1464	-0.1684	0.2398	0.2711	3.2606	Z00024346-1	CD109 antigen
580	Col7a1	-0.186	-0.1695	0.0362	0.1184	-0.1711	-0.1537	0.2398	0.2859	3.9873	Z00023622-1	collagen, type VII, alpha 1
79	2610034B18Rik	-0.1709	-0.1735	0.0232	0.1395	-0.1668	-0.0989	0.2279	0.2196	1.7883	Z00048359-1	RIKEN cDNA 2610034B18 gene
1341	Nope	-0.2144	-0.1955	-0.0011	0.1494	-0.1314	-0.084	0.2021	0.2748	3.4568	Z00057910-1	neighbor of Punc E11
1509	Ppnr	-0.164	-0.1431	0.0207	0.1343	-0.1942	-0.1289	0.1917	0.2836	2.9483	Z00022752-1	per-pentamer repeat gene
806	Fbxo32	-0.1912	-0.145	-0.0162	0.1347	-0.1431	-0.1012	0.1845	0.2775	2.4338	Z00025995-1	F-box protein 32
1713	Sema4c	-0.1725	-0.142	-0.0284	0.1201	-0.1613	-0.1366	0.222	0.2987	3.7853	Z00022070-1	sema domain, immunoglobulin domain (Ig), transmembrane domain (TM) and short cytoplasmic domain, (semaphorin) 4C
1020	Invs	-0.2091	-0.0912	-0.0075	0.1414	-0.2023	-0.0955	0.1951	0.2692	3.1981	Z00075412-1	inversin
1986	Tmtc2	-0.2198	-0.1071	0.0442	0.145	-0.1776	-0.0981	0.1765	0.2368	2.3398	Z00044559-1	transmembrane and tetratricopeptide repeat containing 2
540	Chst1	-0.1548	-0.204	0.0388	0.2003	-0.1924	-0.1384	0.1454	0.3051	3.1772	Z00016692-1	carbohydrate (keratan sulfate Gal-6) sulfotransferase 1
447	Calcb	-0.1839	-0.1726	0.0039	0.204	-0.2004	-0.1872	0.2055	0.3307	1.6964	Z00064633-1	calcitonin-related polypeptide, beta
314	Arhgap18	-0.2381	-0.1809	-0.0062	0.2091	-0.2095	-0.123	0.2068	0.3418	1.9088	Z00016563-1	Rho GTPase activating protein 18
334	Arsi	-0.2279	-0.193	0.0501	0.2062	-0.2072	-0.126	0.1704	0.3274	2.2459	Z00048493-1	arylsulfatase i
993	Id2	-0.1888	-0.1637	0.0236	0.1832	-0.218	-0.13	0.1878	0.3058	4.1307	Z00011562-1	inhibitor of DNA binding 2
2055	Ubash3b	-0.2225	-0.1765	0.0206	0.1895	-0.1845	-0.1495	0.2126	0.3104	2.6093	Z00013107-1	ubiquitin associated and SH3 domain containing, B
726	EG225609	-0.125	-0.1869	-0.0506	0.1847	-0.1352	-0.1484	0.2157	0.2457	1.9638	Z00026694-1	predicted gene, EG225609
1092	Lce3b	-0.0904	-0.1717	-0.0642	0.164	-0.2155	-0.1314	0.1572	0.352	2.0087	Z00026043-1	late cornified envelope 3B
83	2610307P16Rik	-0.0854	-0.1531	-0.0325	0.1613	-0.1966	-0.1362	0.1773	0.2652	2.2197	Z00027497-1	RIKEN cDNA 2610307P16 gene
2162	Zmat1	-0.067	-0.1652	-0.036	0.1447	-0.2117	-0.1664	0.222	0.2796	1.7244	Z00018966-1	zinc finger, matrin type 1
222	Adam8	-0.1682	-0.2017	0.1166	0.1742	-0.2074	-0.1916	0.2688	0.2092	3.7055	Z00045833-1	a disintegrin and metallopeptidase domain 8
501	Cda	-0.1518	-0.161	0.0614	0.1464	-0.177	-0.1922	0.2705	0.2038	2.5355	Z00044175-1	cytidine deaminase
93	3100002H09Rik	-0.1989	-0.1801	0.1468	0.1548	-0.1514	-0.1101	0.1574	0.1814	2.2172	Z00045283-1	RIKEN cDNA 3100002H09 gene
657	D530037H12Rik	-0.1241	-0.1995	0.1581	0.1209	-0.1187	-0.1973	0.2122	0.1484	3.0973	Z00078173-1	RIKEN cDNA D530037H12 gene
1463	Pla2g7	-0.1513	-0.2299	0.1136	0.0384	-0.1666	-0.2095	0.3083	0.2971	3.0312	Z00035254-1	phospholipase A2, group VII (platelet-activating factor acetylhydrolase, plasma)
670	Ddit4	-0.0812	-0.2742	0.1156	0.0434	-0.0374	-0.2091	0.2491	0.1938	4.6455	Z00020267-1	DNA-damage-inducible transcript 4
488	Ccng2	0.0012	-0.2051	0.0668	0.0113	-0.0898	-0.2241	0.2259	0.2137	3.6749	Z00020794-1	cyclin G2
711	Dynlt3	-0.0462	-0.1834	-0.0138	0.0505	-0.109	-0.1561	0.2324	0.2256	2.2402	Z00034943-1	dynein light chain Tctex-type 3
868	Gata3	-0.1096	-0.1532	0.0323	0.0718	-0.0952	-0.1837	0.2386	0.1991	2.8548	Z00007524-1	GATA binding protein 3
990	Htr1d	-0.0652	-0.1785	0.037	0.0466	-0.1093	-0.2034	0.2594	0.2133	1.9509	Z00074854-1	5-hydroxytryptamine (serotonin) receptor 1D
1511	Ppp1r3b	-0.0271	-0.1259	0.0284	0.0303	-0.1444	-0.2172	0.2224	0.2334	2.3656	Z00010882-1	protein phosphatase 1, regulatory (inhibitor) subunit 3B
1077	Krt7	-0.0517	-0.0062	0.0509	0.1067	-0.1896	-0.2243	0.218	0.0962	4.1938	Z00000336-1	keratin 7
1012	Il24	-0.0414	-0.0928	0.112	0.1142	-0.2394	-0.2534	0.2597	0.1411	2.5903	Z00075489-1	interleukin 24
432	C230066G23Rik	-0.1074	-0.0483	0.1208	0.1962	-0.2296	-0.2257	0.1997	0.0943	2.1891	Z00078187-1	RIKEN cDNA C230066G23 gene
1189	Mal	-0.0456	-0.0281	0.1562	0.1391	-0.2426	-0.2477	0.1819	0.0868	2.5334	Z00074917-1	myelin and lymphocyte protein, T-cell differentiation protein
773	Entpd3	0.0016	-0.0167	0.0514	0.0215	-0.1316	-0.1556	0.2081	0.0214	2.9596	Z00025680-1	ectonucleoside triphosphate diphosphohydrolase 3
1393	OTTMUSG00000017677	-0.1147	-0.0396	0.0141	0.054	-0.2013	-0.1006	0.248	0.1402	2.3557	Z00043027-1	predicted gene, OTTMUSG00000017677
349	Atp2a1	-0.1004	-0.0532	0.0182	0.0659	-0.1388	-0.1225	0.2285	0.1024	2.3291	Z00074235-1	ATPase, Ca++ transporting, cardiac muscle, fast twitch 1
1683	S100a7a	-0.0727	-0.0264	0.0258	0.0124	-0.1372	-0.1624	0.2554	0.105	1.8929	Z00070024-1	S100 calcium binding protein A7A
1348	Nppb	-0.1403	-0.1074	0.1155	0.1266	-0.14	-0.1072	0.2427	0.0101	2.8237	Z00034575-1	natriuretic peptide precursor type B
166	9330159N05Rik	-0.0521	-0.2027	0.0836	0.0464	-0.0388	-0.2036	0.2334	0.1338	2.5286	Z00031698-1	RIKEN cDNA 9330159N05 gene
71	2410019A14Rik	-0.026	-0.1776	0.0562	0.1071	-0.0598	-0.2039	0.1826	0.1215	2.5563	Z00028902-1	RIKEN cDNA 2410019A14 gene
903	Gm57	-0.0852	-0.1694	0.0422	0.1013	-0.0811	-0.1484	0.2091	0.1316	1.8301	Z00059900-1	gene model 57, (NCBI)
1493	Polk	-0.0625	-0.1668	0.0395	-0.0215	-0.0564	-0.1334	0.2391	0.1619	2.9972	Z00016130-1	polymerase (DNA directed), kappa
1058	Kiss1r	-0.0864	-0.1676	0.0677	0.0646	-0.0371	-0.1046	0.1629	0.1005	2.3902	Z00026295-1	KISS1 receptor
49	2210419I08Rik	-0.0942	-0.1107	0.0363	0.0616	-0.0808	-0.087	0.2074	0.0675	2.7348	Z00017675-1	RIKEN cDNA 2210419I08 gene
419	Bmp8a	-0.0934	-0.1186	0.0378	0.0752	-0.0916	-0.091	0.1796	0.102	2.8055	Z00023279-1	bone morphogenetic protein 8a
1957	Tmc4	-0.0766	-0.091	0.0289	0.0635	-0.0982	-0.122	0.1926	0.1027	3.2801	Z00056199-1	transmembrane channel-like gene family 4
1231	Mgst3	-0.0421	-0.1004	0.0729	0.0381	-0.0963	-0.1049	0.1456	0.087	3.1301	Z00019732-1	microsomal glutathione S-transferase 3
2068	Ulbp1	-0.0439	-0.1252	0.0625	0.0467	-0.0893	-0.1414	0.1893	0.1013	2.7629	Z00050225-1	UL16 binding protein 1
8	1110019K23Rik	-0.017	-0.1643	0.062	0.1429	-0.1396	-0.1721	0.1225	0.1656	3.1495	Z00076389-1	RIKEN cDNA 1110019K23 gene
1149	LOC674367	-0.04	-0.162	0.0646	0.1408	-0.1261	-0.1794	0.1284	0.1737	3.3116	Z00036800-1	region containing RIKEN cDNA C630010D07 gene; RIKEN cDNA 1110019K23 gene
301	Anxa2	-0.0871	-0.0973	0.0694	0.1175	-0.1455	-0.192	0.1764	0.1586	4.3919	Z00018265-1	annexin A2
1158	Loxl2	-0.0473	-0.0959	0.0772	0.0737	-0.1391	-0.1791	0.1761	0.1345	2.9131	Z00002721-1	lysyl oxidase-like 2
37	1700029J07Rik	-0.0612	-0.1196	0.0766	0.1172	-0.1248	-0.162	0.1504	0.1235	2.2711	Z00075598-1	RIKEN cDNA 1700029J07 gene
316	Arhgap29	-0.0633	-0.1045	0.0542	0.0906	-0.0983	-0.138	0.1374	0.122	3.3363	Z00012101-1	Rho GTPase activating protein 29
1168	Lrrc51	-0.0868	-0.1014	0.0377	0.0941	-0.0903	-0.178	0.182	0.1428	2.2784	Z00074018-1	leucine rich repeat containing 51
1289	Myl3	-0.0829	-0.0677	0.1104	0.1858	-0.1825	-0.1766	0.1231	0.0906	2.7009	Z00075259-1	myosin, light polypeptide 3
1085	Lamc2	-0.0959	-0.0805	0.0923	0.1436	-0.2117	-0.1658	0.1563	0.1616	3.6408	Z00022951-1	laminin, gamma 2
716	E230006M18Rik	-0.0646	-0.1235	0.0682	0.1888	-0.2125	-0.1427	0.1419	0.1443	1.9204	Z00078176-1	RIKEN cDNA E230006M18 gene
1437	Pfkfb3	-0.0441	-0.1091	0.0717	0.145	-0.1724	-0.1803	0.1629	0.1261	3.1819	Z00009480-1	6-phosphofructo-2-kinase/fructose-2,6-biphosphatase 3
245	Afap1l2	-0.0684	-0.0614	0.0417	0.1408	-0.1611	-0.1388	0.1076	0.1394	2.5272	Z00008229-1	actin filament associated protein 1-like 2
1767	Slc2a1	-0.0665	-0.0631	0.0249	0.1498	-0.1586	-0.1244	0.0801	0.1578	4.8829	Z00006077-1	solute carrier family 2 (facilitated glucose transporter), member 1
1186	Maff	-0.0423	-0.0828	0.0515	0.172	-0.1512	-0.1456	0.0846	0.1137	3.7782	Z00076674-1	v-maf musculoaponeurotic fibrosarcoma oncogene family, protein F (avian)
1858	Stk17b	-0.0645	-0.1142	0.0683	0.1594	-0.1444	-0.1285	0.1033	0.1206	2.6851	Z00017363-1	serine/threonine kinase 17b (apoptosis-inducing)
1625	Rhou	-0.0822	-0.0604	0.0799	0.1149	-0.1475	-0.1579	0.1237	0.1296	3.3814	Z00001016-1	ras homolog gene family, member U
420	Bmp8b	-0.095	-0.0426	0.0503	0.1381	-0.1838	-0.1565	0.1326	0.1568	2.759	Z00074694-1	bone morphogenetic protein 8b
475	Ccdc33	-0.1073	-0.0606	0.0462	0.1355	-0.1509	-0.1495	0.1449	0.1416	1.9088	Z00027264-1	coiled-coil domain containing 33
1822	Spnb1	-0.1232	-0.0497	0.0722	0.1354	-0.1622	-0.1385	0.1376	0.1285	2.7139	Z00075868-1	spectrin beta 1
258	Aig1	-0.0913	-0.0929	0.084	0.1323	-0.1929	-0.1128	0.1167	0.1569	2.4739	Z00039564-1	androgen-induced 1
1429	Pdlim7	-0.1173	-0.0881	0.0404	0.1562	-0.174	-0.1275	0.1445	0.1659	4.0087	Z00034968-1	PDZ and LIM domain 7
1677	S100a10	-0.1094	-0.0816	0.0553	0.1372	-0.1665	-0.1262	0.1127	0.1783	4.1311	Z00034050-1	S100 calcium binding protein A10 (calpactin)
1378	Olfr1372-ps1	-0.1137	-0.1007	0.0402	0.1508	-0.1416	-0.11	0.147	0.128	2.5354	Z00041872-1	olfactory receptor 1372, pseudogene 1
411	Bcl2l11	-0.0755	-0.1186	0.0546	0.1417	-0.1358	-0.145	0.1211	0.1574	4.0186	Z00022172-1	BCL2-like 11 (apoptosis facilitator)
1869	Susd4	-0.104	-0.1147	0.0655	0.1349	-0.1369	-0.1378	0.1278	0.1652	3.2859	Z00003495-1	sushi domain containing 4
1984	Tmem9b	-0.1036	-0.103	0.0265	0.1615	-0.1298	-0.1318	0.1068	0.1733	3.3744	Z00056285-1	TMEM9 domain family, member B
335	Artn	-0.0806	-0.1067	0.1212	0.0862	-0.1289	-0.1111	0.1152	0.1048	2.7125	Z00074760-1	artemin
566	Cnn2	-0.0886	-0.0955	0.0956	0.1215	-0.1038	-0.1169	0.0674	0.1202	4.2163	Z00006985-1	calponin 2
1583	Rassf6	-0.0264	-0.1394	0.1066	0.1167	-0.1502	-0.104	0.0975	0.0992	2.3736	Z00052972-1	Ras association (RalGDS/AF-6) domain family member 6
1610	Rgs16	-0.0594	-0.1379	0.0948	0.1562	-0.1042	-0.0997	0.0851	0.065	3.1122	Z00042920-1	regulator of G-protein signaling 16
1751	Slamf9	-0.0696	-0.1427	0.1103	0.1289	-0.0804	-0.1316	0.1422	0.0429	2.689	Z00023552-1	SLAM family member 9
2095	Vldlr	-0.0028	-0.1263	0.1188	0.0759	-0.1261	-0.1828	0.1658	0.0775	2.7753	Z00023818-1	very low density lipoprotein receptor
1098	Lgals1	-0.1226	0.0241	0.0089	0.1434	-0.2254	-0.1433	0.101	0.2138	4.7667	Z00000446-1	lectin, galactose binding, soluble 1
1071	Krt14	-0.0969	0.0226	-0.0671	0.0834	-0.1471	-0.1159	0.1994	0.1215	3.0082	Z00074466-1	keratin 14
1233	Micalcl	-0.0623	-0.008	-0.0588	0.0609	-0.1632	-0.1692	0.1863	0.2142	1.975	Z00057277-1	MICAL C-terminal like
2003	Tns4	-0.1135	-0.0077	-0.0941	0.0849	-0.1762	-0.1259	0.2298	0.2026	3.321	Z00075208-1	tensin 4
268	Akap5	-0.0725	0.0425	-0.0547	0.0848	-0.2364	-0.1155	0.1702	0.1815	2.8399	Z00078123-1	A kinase (PRKA) anchor protein 5
2042	Tuba8	-0.1041	0.0536	-0.0392	0.1113	-0.2412	-0.1697	0.2026	0.1868	2.5674	Z00022706-1	tubulin, alpha 8
109	4921513D11Rik	-0.0669	-0.0408	-0.0633	0.0856	-0.1915	-0.0781	0.1088	0.2462	2.211	Z00055488-1	RIKEN cDNA 4921513D11 gene
1828	Spsb1	-0.1028	-0.0208	-0.0746	0.1048	-0.1812	-0.1016	0.144	0.2321	3.8857	Z00074608-1	splA/ryanodine receptor domain and SOCS box containing 1
84	2610528K11Rik	-0.117	-0.0431	-0.0524	0.0919	-0.1573	-0.099	0.1366	0.2403	3.9474	Z00020887-1	RIKEN cDNA 2610528K11 gene
230	Adcy6	-0.1245	-0.0463	-0.0608	0.1105	-0.1532	-0.0808	0.1082	0.2469	3.6032	Z00057815-1	adenylate cyclase 6
1265	Msn	-0.1388	-0.069	-0.0241	0.1121	-0.1571	-0.0767	0.12	0.2336	3.4545	Z00007207-1	moesin
1718	Serinc1	-0.1299	-0.0566	-0.0333	0.0932	-0.1444	-0.0754	0.1223	0.2242	4.2847	Z00036627-1	serine incorporator 1
568	Cntln	-0.1205	-0.0656	-0.0212	0.0896	-0.1621	-0.1156	0.1336	0.2617	2.2431	Z00013057-1	centlein, centrosomal protein
439	C79267	-0.1221	-0.0664	-0.0363	0.1104	-0.1746	-0.0962	0.1437	0.2415	4.1017	Z00001179-1	expressed sequence C79267
772	ENSMUSG00000055697	-0.1304	-0.069	-0.0427	0.1242	-0.1887	-0.0838	0.1444	0.246	3.1516	Z00028453-1	predicted gene, ENSMUSG00000055697
1919	Tet3	-0.1135	-0.072	-0.054	0.1099	-0.1603	-0.1071	0.1545	0.2425	2.8714	Z00008537-1	tet oncogene family member 3
312	Arfgef1	-0.1401	-0.0524	-0.0138	0.1495	-0.2	-0.0803	0.1264	0.2107	3.9075	Z00036613-1	ADP-ribosylation factor guanine nucleotide-exchange factor 1(brefeldin A-inhibited)
664	Dbndd1	-0.1284	-0.0561	-0.0131	0.1446	-0.1852	-0.0991	0.147	0.1905	3.1216	Z00008432-1	dysbindin (dystrobrevin binding protein 1) domain containing 1
1598	Reep5	-0.147	-0.0672	-0.012	0.1556	-0.1691	-0.0925	0.1437	0.1885	3.6523	Z00011104-1	receptor accessory protein 5
864	Galnt7	-0.1321	-0.0281	-0.0381	0.1166	-0.1855	-0.0788	0.1301	0.2159	3.1024	Z00017258-1	UDP-N-acetyl-alpha-D-galactosamine: polypeptide N-acetylgalactosaminyltransferase 7
1406	Palld	-0.1285	-0.0429	-0.0371	0.1244	-0.1672	-0.102	0.1218	0.2316	4.4158	Z00075019-1	palladin, cytoskeletal associated protein
1772	Slc35e4	-0.1447	-0.0479	-0.0318	0.1527	-0.1719	-0.0875	0.1	0.2312	2.9693	Z00003696-1	solute carrier family 35, member E4
249	Agpat3	-0.1346	-0.0922	-0.0293	0.1714	-0.1599	-0.1122	0.1254	0.2314	3.9088	Z00013119-1	1-acylglycerol-3-phosphate O-acyltransferase 3
473	Ccdc122	-0.1281	-0.0869	-0.0347	0.1615	-0.1887	-0.0943	0.1277	0.2436	2.9507	Z00018940-1	coiled-coil domain containing 122
1302	Nab1	-0.1493	-0.0831	-0.0227	0.1806	-0.2014	-0.0964	0.125	0.2473	3.7072	Z00030476-1	Ngfi-A binding protein 1
1067	Klhl5	-0.1591	-0.0969	-0.001	0.1457	-0.16	-0.1028	0.1316	0.2425	2.6097	Z00012075-1	kelch-like 5 (Drosophila)
1362	Nudt18	-0.1767	-0.0721	-0.0174	0.1536	-0.1572	-0.0893	0.1363	0.2228	4.0622	Z00074739-1	nudix (nucleoside diphosphate linked moiety X)-type motif 18
1408	Parp4	-0.1714	-0.0892	-0.0159	0.1559	-0.1654	-0.0771	0.1176	0.2455	3.1057	Z00019091-1	poly (ADP-ribose) polymerase family, member 4
59	2310021P13Rik	-0.1401	-0.0825	0.0007	0.1235	-0.1409	-0.0913	0.1042	0.2264	3.2863	Z00018842-1	RIKEN cDNA 2310021P13 gene
319	Arhgef17	-0.1225	-0.0857	-0.0109	0.1305	-0.1376	-0.1002	0.1186	0.2078	4.0225	Z00035306-1	Rho guanine nucleotide exchange factor (GEF) 17
1234	Micall1	-0.1468	-0.0707	-0.0188	0.1173	-0.1361	-0.0897	0.1335	0.2114	3.4332	Z00020657-1	microtubule associated monoxygenase, calponin and LIM domain containing -like 1
1326	Nenf	-0.1447	-0.0809	-0.0239	0.1209	-0.1275	-0.0708	0.1276	0.1992	4.0445	Z00037887-1	neuron derived neurotrophic factor
148	5930434B04Rik	-0.1432	-0.1029	-0.0105	0.1318	-0.1418	-0.0989	0.1424	0.2231	4.0244	Z00061083-1	RIKEN cDNA 5930434B04 gene
2090	Vezf1	-0.136	-0.111	-0.0215	0.1414	-0.1265	-0.1001	0.1198	0.2338	3.5168	Z00075464-1	vascular endothelial zinc finger 1
57	2310014H01Rik	-0.1384	-0.0755	-0.0342	0.1366	-0.1559	-0.1152	0.1227	0.2598	4.696	Z00074998-1	RIKEN cDNA 2310014H01 gene
1446	Phldb1	-0.1348	-0.0869	-0.03	0.1365	-0.1463	-0.0934	0.1067	0.2482	4.0884	Z00020922-1	pleckstrin homology-like domain, family B, member 1
1806	Snx33	-0.1392	-0.0697	-0.0202	0.1435	-0.1503	-0.1033	0.1102	0.2291	2.6796	Z00074719-1	sorting nexin 33
1977	Tmem49	-0.1274	-0.0699	-0.0045	0.1276	-0.1807	-0.1014	0.1254	0.2309	3.7378	Z00013936-1	transmembrane protein 49
2075	Usp25	-0.1128	-0.0949	0.0002	0.1358	-0.1632	-0.1026	0.1104	0.2272	3.3172	Z00019575-1	ubiquitin specific peptidase 25
2121	Wwtr1	-0.1082	-0.0923	-0.0077	0.1198	-0.1565	-0.1213	0.1277	0.2386	3.1557	Z00010474-1	WW domain containing transcription regulator 1
1190	Maml2	-0.1265	-0.0447	-0.0734	0.1341	-0.2216	-0.1256	0.1434	0.3144	2.6593	Z00070243-1	mastermind like 2 (Drosophila)
1349	Npr2	-0.158	-0.0859	-0.038	0.1317	-0.1936	-0.152	0.1552	0.3406	2.2729	Z00019733-1	natriuretic peptide receptor 2
309	Aph1b	-0.1695	-0.0992	-0.0867	0.1077	-0.1922	-0.1004	0.1849	0.3554	2.3355	Z00004359-1	anterior pharynx defective 1b homolog (C. elegans)
158	6720475J19Rik	-0.1678	-0.0654	-0.0839	0.1262	-0.2017	-0.1188	0.1704	0.3409	3.2235	Z00018177-1	RIKEN cDNA 6720475J19 gene
1619	Rhobtb1	-0.1635	-0.0586	-0.0652	0.1045	-0.203	-0.1265	0.1906	0.3217	3.198	Z00074166-1	Rho-related BTB domain containing 1
2081	Ust	-0.1833	-0.0851	-0.0397	0.1174	-0.2136	-0.1122	0.1771	0.3395	3.284	Z00074069-1	uronyl-2-sulfotransferase
1179	Lxn	-0.1719	-0.0554	-0.0746	0.0659	-0.1822	-0.091	0.2132	0.296	3.3975	Z00012078-1	latexin
1993	Tnik	-0.1605	-0.0497	-0.0536	0.0749	-0.1504	-0.0899	0.1487	0.2805	2.5945	Z00074074-1	TRAF2 and NCK interacting kinase
2037	Ttc28	-0.1564	-0.0193	-0.1049	0.0803	-0.1734	-0.067	0.1524	0.2884	2.7968	Z00038353-1	tetratricopeptide repeat domain 28
1711	Sema3f	-0.1255	-0.0526	-0.0891	0.1073	-0.1754	-0.1285	0.1806	0.2831	3.289	Z00056480-1	sema domain, immunoglobulin domain (Ig), short basic domain, secreted, (semaphorin) 3F
1279	Mxd4	-0.1393	-0.0877	-0.0692	0.09	-0.1792	-0.1289	0.1863	0.328	3.0933	Z00012009-1	Max dimerization protein 4
1789	Smad3	-0.1509	-0.0904	-0.0643	0.1182	-0.184	-0.1381	0.2116	0.2979	3.6802	Z00075377-1	MAD homolog 3 (Drosophila)
1753	Slc16a4	-0.1553	-0.0951	-0.0503	0.1102	-0.1805	-0.1036	0.166	0.3086	1.8041	Z00046684-1	solute carrier family 16 (monocarboxylic acid transporters), member 4
1969	Tmem140	-0.1555	-0.1007	-0.0756	0.1375	-0.1562	-0.1125	0.1646	0.2984	2.2408	Z00017406-1	transmembrane protein 140
2010	Tpm3	-0.1756	-0.0662	-0.0856	0.1279	-0.1652	-0.0865	0.1594	0.2919	3.9664	Z00073889-1	tropomyosin 3, gamma
1290	Myl6	-0.1717	-0.0646	-0.0582	0.1018	-0.1554	-0.1095	0.1872	0.2705	3.9196	Z00030345-1	myosin, light polypeptide 6, alkali, smooth muscle and non-muscle
1819	Sparc	-0.159	-0.0631	-0.0539	0.1262	-0.1537	-0.1145	0.1614	0.2567	4.2517	Z00034641-1	secreted acidic cysteine rich glycoprotein
585	Cpd	-0.1836	-0.0916	-0.0477	0.1435	-0.1668	-0.0958	0.1722	0.2697	3.7301	Z00040590-1	carboxypeptidase D
1943	Timp3	-0.1601	-0.0975	-0.0215	0.1281	-0.1532	-0.1082	0.1531	0.2592	3.3265	Z00055030-1	tissue inhibitor of metalloproteinase 3
1383	Osbpl5	-0.1712	-0.093	-0.0289	0.1436	-0.1704	-0.1181	0.1639	0.2739	3.2029	Z00001616-1	oxysterol binding protein-like 5
2136	Zcchc18	-0.1418	-0.1015	-0.0287	0.1375	-0.1773	-0.1188	0.1625	0.2681	3.0205	Z00075329-1	zinc finger, CCHC domain containing 18
94	3100002L24Rik	-0.0336	-0.1063	-0.0313	0.1418	-0.1228	-0.167	0.0976	0.2217	2.0814	Z00033975-1	RIKEN cDNA 3100002L24 gene
2155	Zfp672	-0.0967	-0.0571	-0.0715	0.1369	-0.1377	-0.1944	0.156	0.2644	1.9908	Z00016379-1	zinc finger protein 672
1380	Olfr397	-0.0632	-0.1002	-0.0334	0.0923	-0.0908	-0.1879	0.2213	0.162	1.7909	Z00047183-1	olfactory receptor 397
838	Fos	-0.0912	-0.164	-0.0057	0.0743	-0.0957	-0.1346	0.1868	0.23	2.3715	Z00009663-1	FBJ osteosarcoma oncogene
15	1200009F10Rik	-0.1228	-0.0948	-0.0374	0.055	-0.1091	-0.091	0.1763	0.2238	3.4634	Z00038929-1	RIKEN cDNA 1200009F10 gene
101	4632428N05Rik	-0.1195	-0.0909	-0.0333	0.0523	-0.1076	-0.1125	0.1969	0.2145	2.6873	Z00055008-1	RIKEN cDNA 4632428N05 gene
1478	Plod2	-0.1018	-0.1121	-0.0145	0.0489	-0.105	-0.107	0.1808	0.2107	3.27	Z00016177-1	procollagen lysine, 2-oxoglutarate 5-dioxygenase 2
1008	Il11	-0.1085	-0.1241	-0.015	0.0866	-0.1149	-0.1307	0.1684	0.238	2.3995	Z00023736-1	interleukin 11
1715	Senp7	-0.1241	-0.1155	0.0003	0.0561	-0.1207	-0.1153	0.1757	0.2434	2.7926	Z00075492-1	SUMO1/sentrin specific peptidase 7
1635	Rin1	-0.1075	-0.1273	0.0053	0.0784	-0.0943	-0.1178	0.1507	0.2125	3.6493	Z00075060-1	Ras and Rab interactor 1
244	Afap1l1	-0.1122	-0.1206	0.0104	0.0973	-0.1163	-0.1068	0.1717	0.1764	3.1666	Z00045186-1	actin filament associated protein 1-like 1
250	Agpat4	-0.1199	-0.1184	0.015	0.0877	-0.1163	-0.1176	0.1731	0.1963	4.6443	Z00002857-1	1-acylglycerol-3-phosphate O-acyltransferase 4 (lysophosphatidic acid acyltransferase, delta)
1678	S100a11	-0.1101	-0.115	0.0174	0.0723	-0.115	-0.1227	0.1859	0.1872	4.0307	Z00030468-1	S100 calcium binding protein A11 (calgizzarin)
678	Dip2a	-0.1015	-0.1075	0.0037	0.062	-0.0932	-0.1045	0.1556	0.1854	2.6838	Z00062402-1	DIP2 disco-interacting protein 2 homolog A (Drosophila)
1960	Tmco3	-0.0776	-0.1029	-0.0077	0.0685	-0.1099	-0.1133	0.1707	0.1721	2.5452	Z00013963-1	transmembrane and coiled-coil domains 3
1031	Itgav	-0.0809	-0.1003	-0.0487	0.0831	-0.1208	-0.1281	0.1674	0.2283	2.6102	Z00036535-1	integrin alpha V
1475	Plekhn1	-0.0627	-0.0899	-0.0619	0.0995	-0.0996	-0.1322	0.1454	0.2014	2.4114	Z00075629-1	pleckstrin homology domain containing, family N member 1
1608	Rgnef	-0.0837	-0.092	-0.018	0.0464	-0.0918	-0.1474	0.1517	0.2348	3.1527	Z00018944-1	Rho-guanine nucleotide exchange factor
2091	Vgf	-0.0581	-0.067	-0.046	0.0515	-0.1229	-0.1598	0.1869	0.2154	2.2773	Z00027254-1	VGF nerve growth factor inducible
783	Errfi1	-0.0815	-0.0587	0.0248	0.0808	-0.179	-0.1746	0.2022	0.186	4.1227	Z00074732-1	ERBB receptor feedback inhibitor 1
889	Glipr2	-0.0729	-0.0891	0.0205	0.098	-0.144	-0.1657	0.1601	0.1931	4.1532	Z00054042-1	GLI pathogenesis-related 2
1407	Parp3	-0.0889	-0.0875	0.0076	0.0651	-0.125	-0.1471	0.1626	0.2132	2.7129	Z00074319-1	poly (ADP-ribose) polymerase family, member 3
1248	Mmp23	-0.0788	-0.0574	0.0022	0.0641	-0.1676	-0.1496	0.1822	0.2049	3.4176	Z00025938-1	matrix metallopeptidase 23
1448	Phyhd1	-0.0791	-0.0753	0.0044	0.0573	-0.1533	-0.166	0.1729	0.2391	3.5945	Z00047376-1	phytanoyl-CoA dioxygenase domain containing 1
293	Ankrd44	-0.0783	-0.0472	0.0125	0.0539	-0.1681	-0.1066	0.1547	0.1793	2.239	Z00015939-1	ankyrin repeat domain 44
1275	Mttp	-0.0698	-0.0958	-0.0098	0.097	-0.148	-0.1063	0.1683	0.1645	2.0955	Z00006373-1	microsomal triglyceride transfer protein
1451	Pign	-0.0443	-0.0873	0.0091	0.072	-0.143	-0.1346	0.1666	0.1614	2.8155	Z00003978-1	phosphatidylinositol glycan anchor biosynthesis, class N
989	Hspb2	-0.1241	-0.0472	0.0242	0.1451	-0.1782	-0.1478	0.1851	0.1428	2.65	Z00074394-1	heat shock protein 2
922	Gprc5a	-0.0899	-0.0426	0.0071	0.1237	-0.1842	-0.1454	0.1778	0.1536	3.7311	Z00051653-1	G protein-coupled receptor, family C, group 5, member A
1219	Met	-0.0851	-0.0679	0.0161	0.1236	-0.1667	-0.1346	0.1507	0.1639	3.2265	Z00021747-1	met proto-oncogene
2009	Tpm2	-0.1005	-0.0309	-0.0183	0.1453	-0.2157	-0.157	0.1788	0.1982	3.7727	Z00012138-1	tropomyosin 2, beta
614	Csf1	-0.1465	-0.0649	0.015	0.1542	-0.1915	-0.1322	0.1436	0.2223	2.9483	Z00035524-1	colony stimulating factor 1 (macrophage)
217	Actn1	-0.1134	-0.0905	0.0283	0.1146	-0.1805	-0.137	0.1614	0.217	3.9347	Z00013380-1	actinin, alpha 1
778	Erbb2ip	-0.12	-0.0612	0.0073	0.1249	-0.1925	-0.126	0.1447	0.2228	3.3274	Z00000314-1	Erbb2 interacting protein
1055	Kif5c	-0.1274	-0.0833	0.0019	0.1288	-0.1848	-0.1261	0.1633	0.2276	3.8542	Z00076611-1	kinesin family member 5C
1413	Pcbd1	-0.1164	-0.0705	0.0022	0.1146	-0.1559	-0.1013	0.1567	0.1706	3.2361	Z00022666-1	pterin 4 alpha carbinolamine dehydratase/dimerization cofactor of hepatocyte nuclear factor 1 alpha (TCF1) 1
1531	Procr	-0.1144	-0.0694	-0.0084	0.1143	-0.1754	-0.1124	0.1702	0.1955	3.3887	Z00006293-1	protein C receptor, endothelial
336	Asah2	-0.101	-0.0396	-0.0352	0.1432	-0.172	-0.1476	0.1526	0.1997	2.4329	Z00074664-1	N-acylsphingosine amidohydrolase 2
979	Hrc	-0.0869	-0.0798	-0.0308	0.1524	-0.1732	-0.1449	0.1435	0.2198	2.8085	Z00043645-1	histidine rich calcium binding protein
1199	Marcks	-0.0812	-0.0631	-0.0196	0.1134	-0.159	-0.1414	0.1378	0.2129	4.1639	Z00017700-1	myristoylated alanine rich protein kinase C substrate
1643	Rnf11	-0.0786	-0.0733	-0.0141	0.0898	-0.1658	-0.1316	0.1572	0.2166	3.6639	Z00035954-1	ring finger protein 11
1495	Pon2	-0.1106	-0.1234	0.0074	0.1548	-0.1445	-0.1352	0.1559	0.1956	3.4492	Z00036199-1	paraoxonase 2
145	5730559C18Rik	-0.0992	-0.1075	-0.0202	0.1067	-0.1336	-0.1177	0.1552	0.2162	3.6199	Z00070093-1	RIKEN cDNA 5730559C18 gene
644	Cyld	-0.0913	-0.1123	-0.0054	0.1147	-0.1248	-0.1209	0.1474	0.1927	2.8057	Z00053970-1	cylindromatosis (turban tumor syndrome)
650	D030029J20Rik	-0.1086	-0.1089	-0.0059	0.0998	-0.1501	-0.1352	0.1829	0.2261	3.8044	Z00078171-1	RIKEN cDNA D030029J20 gene
2165	Zmynd11	-0.1038	-0.1102	-0.0155	0.1116	-0.1551	-0.1312	0.1663	0.2379	3.3384	Z00052645-1	zinc finger, MYND domain containing 11
1049	Kdelr1	-0.0161	-0.013	0.0194	0.0913	-0.1867	-0.0478	0.0498	0.103	4.5442	Z00004596-1	KDEL (Lys-Asp-Glu-Leu) endoplasmic reticulum protein retention receptor 1
1221	Metrnl	-0.0703	-0.0219	0.0006	0.1462	-0.152	-0.1162	0.0534	0.1601	3.0969	Z00055166-1	meteorin, glial cell differentiation regulator-like
1298	Myo5b	-0.1116	-0.0313	-0.0181	0.1362	-0.1597	-0.0827	0.1464	0.1208	3.2731	Z00075085-1	myosin Vb
1430	Pdpn	-0.0598	-0.0235	-0.0269	0.1303	-0.1468	-0.09	0.079	0.1378	4.2856	Z00075359-1	podoplanin
1354	Nrk	-0.0792	-0.0116	-0.039	0.1123	-0.1505	-0.0889	0.1124	0.1446	3.1292	Z00000799-1	Nik related kinase
1554	Ptpmt1	-0.0774	-0.015	-0.0255	0.1083	-0.148	-0.0781	0.0926	0.1431	3.8615	Z00042008-1	protein tyrosine phosphatase, mitochondrial 1
1207	Mbp	-0.0958	-0.0264	-0.059	0.1199	-0.1382	-0.0992	0.1354	0.1632	3.3666	Z00073909-1	myelin basic protein
1708	Sema3b	-0.0826	-0.0247	-0.0276	0.1193	-0.1548	-0.1199	0.1396	0.1507	3.3335	Z00024038-1	sema domain, immunoglobulin domain (Ig), short basic domain, secreted, (semaphorin) 3B
1719	Serp2	-0.0813	-0.029	-0.0206	0.1169	-0.146	-0.1112	0.1184	0.1528	3.3747	Z00027359-1	stress-associated endoplasmic reticulum protein family member 2
1006	Ikzf4	-0.0675	0.0167	-0.0123	0.1469	-0.194	-0.1213	0.1149	0.1166	3.4994	Z00056572-1	IKAROS family zinc finger 4
2119	Wnt7a	-0.0649	0.0001	0.0145	0.141	-0.172	-0.1131	0.106	0.0884	3.2786	Z00064188-1	wingless-related MMTV integration site 7A
1510	Ppp1r2	-0.0616	-0.0634	0.009	0.1083	-0.1214	-0.0951	0.1019	0.1223	4.3104	Z00030282-1	protein phosphatase 1, regulatory (inhibitor) subunit 2
60	2310030G06Rik	-0.0525	-0.0643	0.0148	0.0917	-0.1298	-0.1106	0.1201	0.1305	3.402	Z00042044-1	RIKEN cDNA 2310030G06 gene
1952	Tm2d1	-0.0473	-0.0744	0.0051	0.1054	-0.1212	-0.1104	0.1198	0.123	3.859	Z00038845-1	TM2 domain containing 1
1224	Mex3c	-0.0452	-0.0471	-0.0075	0.0817	-0.1268	-0.0947	0.0986	0.141	3.3818	Z00034465-1	mex3 homolog C (C. elegans)
2034	Tspo	-0.0515	-0.031	-0.0038	0.0734	-0.1284	-0.1057	0.1053	0.1417	3.8932	Z00005627-1	translocator protein
251	Ahcyl1	-0.0496	-0.0873	-0.0046	0.0762	-0.1095	-0.0847	0.1118	0.1476	4.6001	Z00023203-1	S-adenosylhomocysteine hydrolase-like 1
2060	Ube2r2	-0.0519	-0.0585	-0.0192	0.0686	-0.1119	-0.0855	0.1052	0.1532	3.5834	Z00025801-1	ubiquitin-conjugating enzyme E2R 2
873	Gchfr	-0.0871	-0.0503	0.0284	0.102	-0.1805	-0.0923	0.1201	0.1598	3.4763	Z00052573-1	GTP cyclohydrolase I feedback regulator
1565	Purg	-0.0872	-0.0598	0.0244	0.1087	-0.1452	-0.0937	0.1134	0.1393	3.3707	Z00024134-1	purine-rich element binding protein G
1454	Pik3c2a	-0.0899	-0.0671	0.0411	0.1099	-0.1422	-0.072	0.0757	0.1445	2.9793	Z00036527-1	phosphatidylinositol 3-kinase, C2 domain containing, alpha polypeptide
1837	Ssh3	-0.0943	-0.0476	0.0222	0.0892	-0.117	-0.0819	0.0715	0.1579	3.3808	Z00048655-1	slingshot homolog 3 (Drosophila)
1395	Otud7b	-0.0998	-0.0439	-0.0033	0.1094	-0.1171	-0.0867	0.0917	0.1496	3.324	Z00063808-1	OTU domain containing 7B
2084	Vamp8	-0.0941	-0.053	-0.0028	0.1111	-0.1185	-0.0752	0.0929	0.1396	3.4765	Z00014823-1	vesicle-associated membrane protein 8
491	Cd151	-0.0813	-0.0601	0.0397	0.1066	-0.1207	-0.1013	0.0846	0.1324	4.1011	Z00046783-1	CD151 antigen
2099	Wbp5	-0.0845	-0.0623	0.0214	0.095	-0.1003	-0.1056	0.0913	0.145	3.995	Z00018353-1	WW domain binding protein 5
125	4930550C14Rik	-0.136	-0.0925	0.0254	0.1035	-0.1158	-0.0848	0.1716	0.1286	2.7739	Z00014679-1	RIKEN cDNA 4930550C14 gene
252	Ahnak	-0.1092	-0.1154	0.0391	0.1098	-0.0971	-0.1106	0.1588	0.1246	3.1239	Z00044356-1	AHNAK nucleoprotein (desmoyokin)
530	Cgref1	-0.1064	-0.1083	0.0056	0.1182	-0.0953	-0.0807	0.1321	0.1347	3.3906	Z00021182-1	cell growth regulator with EF hand domain 1
694	Dnase1l1	-0.1155	-0.1079	0.01	0.1207	-0.1029	-0.0798	0.1243	0.1511	2.8828	Z00042421-1	deoxyribonuclease 1-like 1
784	Esd	-0.1326	-0.0717	0.0375	0.1111	-0.1463	-0.0706	0.1363	0.1364	4.2643	Z00033821-1	esterase D/formylglutathione hydrolase
135	4933433P14Rik	-0.1022	-0.0918	0.0006	0.1116	-0.1013	-0.0943	0.0894	0.188	3.2961	Z00009196-1	RIKEN cDNA 4933433P14 gene
749	Eid1	-0.0766	-0.1149	-0.0107	0.0965	-0.1061	-0.0924	0.089	0.2151	2.8867	Z00030298-1	EP300 interacting inhibitor of differentiation 1
1317	Ndfip1	-0.1094	-0.1167	0.0184	0.0745	-0.098	-0.0814	0.1283	0.1844	4.553	Z00008261-1	Nedd4 family interacting protein 1
1673	Rshl2a	-0.1282	-0.1214	0.031	0.1008	-0.1137	-0.0818	0.1208	0.1926	3.3557	Z00035374-1	radial spokehead-like 2A
1624	Rhoq	-0.0841	-0.098	0.0394	0.097	-0.1199	-0.1207	0.1074	0.1789	3.1085	Z00003848-1	ras homolog gene family, member Q
1808	Socs5	-0.1012	-0.0877	0.0323	0.0907	-0.1075	-0.1067	0.1098	0.1703	3.2161	Z00003588-1	suppressor of cytokine signaling 5
1680	S100a3	-0.0704	-0.089	0.0278	0.1041	-0.1208	-0.1496	0.1382	0.1597	2.4444	Z00025321-1	S100 calcium binding protein A3
991	Hyi	-0.1084	-0.097	0.027	0.1227	-0.1343	-0.1142	0.1452	0.159	3.615	Z00048195-1	hydroxypyruvate isomerase homolog (E. coli)
1443	Phf20l1	-0.082	-0.1027	0.0239	0.1123	-0.1212	-0.1101	0.1236	0.156	3.0203	Z00064500-1	PHD finger protein 20-like 1
2141	Zfhx3	-0.0909	-0.0761	0.0397	0.121	-0.1338	-0.1294	0.1286	0.141	3.9084	Z00005088-1	zinc finger homeobox 3
330	Arpc5	-0.1045	-0.0583	0.0204	0.1673	-0.1435	-0.1033	0.0672	0.1548	4.4123	Z00007922-1	actin related protein 2/3 complex, subunit 5
1331	Nfkb2	-0.0876	-0.076	0.0194	0.1582	-0.1417	-0.1	0.0737	0.1539	3.8803	Z00001241-1	nuclear factor of kappa light polypeptide gene enhancer in B-cells 2, p49/p100
64	2310047D13Rik	-0.1093	-0.0588	0.0137	0.1732	-0.1581	-0.0664	0.0652	0.1405	3.2346	Z00073879-1	RIKEN cDNA 2310047D13 gene
1410	Pawr	-0.1116	-0.0447	0.0207	0.1633	-0.1738	-0.0857	0.0728	0.1591	3.9219	Z00013470-1	PRKC, apoptosis, WT1, regulator
1442	Phca	-0.1009	-0.0403	-0.0012	0.1408	-0.1605	-0.0725	0.0899	0.1448	3.3335	Z00022597-1	phytoceramidase, alkaline
111	4921533L14Rik	-0.1082	-0.0411	0.0074	0.1496	-0.1492	-0.0698	0.0633	0.1482	3.363	Z00034141-1	RIKEN cDNA 4921533L14 gene
1559	Ptpra	-0.1094	-0.0348	-0.0061	0.1318	-0.1326	-0.0669	0.0713	0.1467	3.215	Z00035855-1	protein tyrosine phosphatase, receptor type, A
47	2010315B03Rik	-0.1693	-0.046	0.0282	0.1287	-0.1458	-0.0682	0.1038	0.1686	2.4232	Z00064597-1	RIKEN cDNA 2010315B03 gene
896	Gm1673	-0.1282	-0.05	0.0201	0.1297	-0.1629	-0.0657	0.103	0.1541	2.931	Z00074072-1	gene model 1673, (NCBI)
1946	Tirap	-0.1466	-0.0472	-0.0155	0.1419	-0.1571	-0.0666	0.0945	0.1965	3.2858	Z00034523-1	toll-interleukin 1 receptor (TIR) domain-containing adaptor protein
2058	Ube2e1	-0.1317	-0.0488	-0.004	0.1553	-0.1665	-0.0597	0.0867	0.1687	4.2566	Z00012995-1	ubiquitin-conjugating enzyme E2E 1, UBC4/5 homolog (yeast)
1617	Rhbdd1	-0.1208	-0.0516	-0.0318	0.103	-0.1518	-0.0504	0.1239	0.1794	3.503	Z00030358-1	rhomboid domain containing 1
1320	Ndst2	-0.1247	-0.04	-0.0067	0.1211	-0.1717	-0.0651	0.0962	0.1909	3.409	Z00075330-1	N-deacetylase/N-sulfotransferase (heparan glucosaminyl) 2
1597	Reep3	-0.1336	-0.0388	-0.0059	0.1124	-0.165	-0.085	0.1101	0.2056	3.3303	Z00047083-1	receptor accessory protein 3
1089	Lats1	-0.1102	-0.0503	-0.0189	0.1045	-0.1597	-0.0711	0.094	0.2117	2.9235	Z00034268-1	large tumor suppressor
1357	Nsmaf	-0.1161	-0.068	-0.0044	0.108	-0.1501	-0.0795	0.0943	0.2157	3.253	Z00036065-1	neutral sphingomyelinase (N-SMase) activation associated factor
2033	Tspan3	-0.1051	-0.0754	-0.0183	0.1134	-0.1382	-0.0849	0.0969	0.2115	4.277	Z00011639-1	tetraspanin 3
913	Golim4	-0.1033	-0.0335	-0.0285	0.1198	-0.1712	-0.0899	0.1067	0.1999	2.2599	Z00044109-1	golgi integral membrane protein 4
2035	Tspyl3	-0.1112	-0.0536	-0.0469	0.1306	-0.156	-0.0683	0.1006	0.2048	3.2201	Z00077062-1	TSPY-like 3
1851	Stat5b	-0.1249	-0.0708	0.0034	0.1404	-0.1334	-0.0671	0.0798	0.1727	3.2248	Z00005445-1	signal transducer and activator of transcription 5B
809	Fbxw4	-0.1402	-0.0495	-0.0107	0.1276	-0.1257	-0.0612	0.0977	0.1619	3.5321	Z00034789-1	F-box and WD-40 domain protein 4
1918	Tesk1	-0.1306	-0.0488	-0.0188	0.1274	-0.1169	-0.0729	0.0865	0.1741	3.8634	Z00004156-1	testis specific protein kinase 1
383	BC013529	-0.1104	-0.0692	-0.0351	0.1253	-0.1074	-0.0742	0.0998	0.1711	2.9855	Z00012237-1	cDNA sequence BC013529
171	9630050M13Rik	-0.1273	-0.0686	-0.0145	0.1121	-0.1242	-0.0733	0.104	0.1918	3.0276	Z00004214-1	RIKEN cDNA 9630050M13 gene
1144	LOC672925	-0.1063	-0.063	-0.0179	0.109	-0.1161	-0.0865	0.0941	0.1867	3.1003	Z00032152-1	hypothetical protein LOC672925
819	Fgfrl1	-0.1048	-0.039	-0.0323	0.1203	-0.1371	-0.069	0.0816	0.1804	3.7135	Z00010498-1	fibroblast growth factor receptor-like 1
969	Hivep1	-0.0961	-0.0373	-0.0318	0.1023	-0.1343	-0.0818	0.106	0.173	3.6004	Z00004508-1	human immunodeficiency virus type I enhancer binding protein 1
1550	Ptp4a1	-0.1027	-0.0474	-0.0422	0.1199	-0.134	-0.0657	0.1078	0.1643	3.4823	Z00006689-1	protein tyrosine phosphatase 4a1
1805	Snx19	-0.1013	-0.0489	-0.0189	0.1267	-0.1516	-0.0822	0.1015	0.1746	3.3652	Z00074914-1	sorting nexin 19
1967	Tmem128	-0.1069	-0.0581	-0.011	0.1158	-0.1377	-0.0719	0.1043	0.1656	3.8385	Z00009954-1	transmembrane protein 128
2067	Uhrf2	-0.0932	-0.059	-0.012	0.1023	-0.1364	-0.0701	0.0927	0.1757	3.3571	Z00020581-1	ubiquitin-like, containing PHD and RING finger domains 2
120	4930506M07Rik	-0.1233	-0.0669	-0.0254	0.1307	-0.1308	-0.0831	0.1327	0.1661	3.4588	Z00040911-1	RIKEN cDNA 4930506M07 gene
728	EG277333	-0.0999	-0.0618	-0.0271	0.1359	-0.1528	-0.1076	0.1251	0.1882	2.2651	Z00076170-1	predicted gene, EG277333
665	Dbndd2	-0.1218	-0.0801	0.0079	0.1222	-0.1381	-0.1063	0.135	0.1811	3.8412	Z00013949-1	dysbindin (dystrobrevin binding protein 1) domain containing 2
810	Fbxw8	-0.1097	-0.0794	-0.0169	0.1298	-0.1361	-0.119	0.1418	0.1894	3.0039	Z00074663-1	F-box and WD-40 domain protein 8
356	AW555464	-0.1314	-0.1035	-0.001	0.1228	-0.1113	-0.0729	0.1194	0.1779	4.3549	Z00012437-1	expressed sequence AW555464
958	Hipk3	-0.1182	-0.1034	0.0144	0.1173	-0.118	-0.0912	0.1193	0.1798	3.1408	Z00012937-1	homeodomain interacting protein kinase 3
2079	Usp47	-0.1001	-0.1049	0.0081	0.1138	-0.1308	-0.081	0.1095	0.1854	3.5238	Z00038870-1	ubiquitin specific peptidase 47
1197	Map4k5	-0.1211	-0.0798	0.0096	0.1138	-0.1398	-0.0897	0.1142	0.1929	3.3751	Z00008122-1	mitogen-activated protein kinase kinase kinase kinase 5
1947	Tjp1	-0.1052	-0.0808	0.0176	0.1223	-0.1494	-0.0959	0.1071	0.1843	4.3625	Z00025817-1	tight junction protein 1
1691	Scand1	-0.1284	-0.0776	0.0043	0.1266	-0.1217	-0.0864	0.1034	0.1799	4.1143	Z00031582-1	SCAN domain-containing 1
1053	Kif1c	-0.1074	-0.066	0.0002	0.1365	-0.1289	-0.0916	0.0941	0.163	3.6021	Z00011586-1	kinesin family member 1C
1971	Tmem159	-0.1125	-0.0762	0.0033	0.1174	-0.1275	-0.0937	0.1165	0.1727	3.4389	Z00006950-1	transmembrane protein 159
2149	Zfp426	-0.1007	-0.0674	-0.0053	0.118	-0.1312	-0.0951	0.1158	0.166	3.412	Z00052166-1	zinc finger protein 426
159	9030208C03Rik	-0.0616	-0.1454	0.0322	0.1086	-0.1693	-0.0582	0.1503	0.1435	2.2719	Z00072604-1	RIKEN cDNA 9030208C03 gene
253	Ahnak2	-0.1373	-0.0913	0.0662	0.0699	-0.144	-0.1297	0.1572	0.2089	3.7286	Z00019088-1	AHNAK nucleoprotein 2
1944	Tinagl	-0.1336	-0.1535	0.0994	0.0889	-0.1106	-0.1165	0.1289	0.1969	2.0601	Z00012208-1	tubulointerstitial nephritis antigen-like
114	4930423K06Rik	-0.1807	-0.1367	0.0001	0.124	-0.1252	-0.0494	0.1432	0.2248	1.9264	Z00061745-1	RIKEN cDNA 4930423K06 gene
361	B3gnt8	-0.1937	-0.1451	0.0213	0.137	-0.1462	-0.0818	0.1813	0.2272	2.6539	Z00075113-1	UDP-GlcNAc:betaGal beta-1,3-N-acetylglucosaminyltransferase 8
858	Gal	-0.1466	-0.1378	0.0401	0.1171	-0.1433	-0.092	0.1723	0.1903	2.898	Z00023649-1	galanin
1512	Ppp1r3d	-0.1468	-0.154	-0.0038	0.0871	-0.098	-0.0622	0.1843	0.1935	2.2045	Z00039619-1	protein phosphatase 1, regulatory subunit 3D
196	Abcb1b	-0.1658	-0.0934	-0.0201	0.1189	-0.1434	-0.0201	0.1541	0.1697	2.7598	Z00035873-1	ATP-binding cassette, sub-family B (MDR/TAP), member 1B
359	B230120H23Rik	-0.1528	-0.0937	-0.0171	0.1211	-0.0802	-0.0967	0.126	0.1934	2.7032	Z00003113-1	RIKEN cDNA B230120H23 gene
1	1100001H23Rik	-0.1174	-0.0588	-0.0532	0.1022	-0.0991	-0.0819	0.1364	0.1717	3.0946	Z00054025-1	RIKEN cDNA 1100001H23 gene
625	Ctdspl	-0.1345	-0.0785	-0.0264	0.0968	-0.0967	-0.082	0.1473	0.174	3.0758	Z00008215-1	CTD (carboxy-terminal domain, RNA polymerase II, polypeptide A) small phosphatase-like
1264	Msl31	-0.1151	-0.0809	-0.0333	0.1035	-0.1174	-0.0934	0.133	0.2037	3.0886	Z00070617-1	male-specific lethal-3 homolog 1 (Drosophila)
1735	Sgsh	-0.1607	-0.0774	-0.0478	0.1164	-0.1189	-0.0559	0.1324	0.2118	3.153	Z00075305-1	N-sulfoglucosamine sulfohydrolase (sulfamidase)
1955	Tmbim1	-0.1722	-0.0576	-0.0275	0.1106	-0.1118	-0.0432	0.0993	0.2024	3.1836	Z00005875-1	transmembrane BAX inhibitor motif containing 1
1830	Sqrdl	-0.1536	-0.1091	0.0039	0.14	-0.132	-0.0618	0.1125	0.2001	2.7342	Z00035244-1	sulfide quinone reductase-like (yeast)
893	Glt28d2	-0.1626	-0.0792	0.0196	0.105	-0.1236	-0.0841	0.1149	0.21	2.0012	Z00045629-1	glycosyltransferase 28 domain containing 2
823	Fkbp10	-0.1334	-0.0935	0.0038	0.1075	-0.1142	-0.0949	0.101	0.2236	3.4721	Z00007308-1	FK506 binding protein 10
2005	Top2b	-0.1427	-0.1148	0.0234	0.1226	-0.1286	-0.0878	0.1052	0.2227	3.5512	Z00011771-1	topoisomerase (DNA) II beta
1784	Slc5a5	-0.1327	-0.0994	0.058	0.0739	-0.0569	-0.0159	0.0697	0.1033	3.4984	Z00074196-1	solute carrier family 5 (sodium iodide symporter), member 5
328	Arntl2	-0.1489	-0.1186	0.0524	0.0962	-0.0618	-0.063	0.1008	0.1429	2.6506	Z00054730-1	aryl hydrocarbon receptor nuclear translocator-like 2
2038	Ttc9	-0.1484	-0.159	0.0371	0.1505	-0.0865	-0.0646	0.106	0.1648	2.3746	Z00076556-1	tetratricopeptide repeat domain 9
255	AI451557	-0.1642	-0.13	-0.0199	0.1264	-0.0841	-0.0411	0.1238	0.1891	2.3533	Z00075696-1	expressed sequence AI451557
923	Gpx3	-0.1698	-0.0856	-0.0299	0.1308	-0.0807	-0.0497	0.1057	0.1792	3.4744	Z00074285-1	glutathione peroxidase 3
1496	Pon3	-0.1195	-0.1083	-0.0198	0.1297	-0.0901	-0.06	0.0882	0.1799	2.5735	Z00035310-1	paraoxonase 3
143	5530401J07Rik	-0.1449	-0.0992	0.008	0.1084	-0.0987	-0.043	0.073	0.1963	3.8827	Z00045945-1	RIKEN cDNA 5530401J07 gene
1525	Prkd2	-0.1333	-0.101	-0.0022	0.1216	-0.0932	-0.054	0.078	0.1841	3.3574	Z00019668-1	protein kinase D2
828	Fkbp9	-0.1364	-0.0982	-0.0223	0.1306	-0.1066	-0.0325	0.1132	0.1523	4.6748	Z00036108-1	FK506 binding protein 9
1638	Rln1	-0.1348	-0.0832	0.0121	0.1263	-0.1158	-0.0364	0.1005	0.1313	2.904	Z00038065-1	relaxin 1
2076	Usp27x	-0.1697	-0.0945	0.0372	0.1361	-0.0996	-0.0255	0.0592	0.1568	2.7974	Z00012587-1	ubiquitin specific peptidase 27, X chromosome
709	Dusp6	-0.1616	-0.1404	0.0982	0.1973	-0.1257	-0.0738	0.0371	0.1689	3.9781	Z00015278-1	dual specificity phosphatase 6
1061	Klf7	-0.1513	-0.1197	0.0912	0.18	-0.143	-0.0968	0.0861	0.1536	3.9444	Z00019871-1	Kruppel-like factor 7 (ubiquitous)
1887	Tagln2	-0.1576	-0.1094	0.0953	0.1594	-0.1506	-0.0953	0.0972	0.1611	4.9174	Z00025936-1	transgelin 2
200	Abhd5	-0.0887	-0.115	0.0393	0.1909	-0.1168	-0.0961	0.0681	0.1183	3.1618	Z00075382-1	abhydrolase domain containing 5
818	Fgfbp1	-0.089	-0.1402	0.0627	0.1855	-0.1082	-0.0987	0.0669	0.121	3.7351	Z00034079-1	fibroblast growth factor binding protein 1
153	6330509M05Rik	-0.1038	-0.1345	0.0884	0.1789	-0.123	-0.0797	0.0761	0.0976	2.7092	Z00062790-1	RIKEN cDNA 6330509M05 gene
2112	Wipf3	-0.1266	-0.1297	0.1039	0.1975	-0.1321	-0.1019	0.1	0.0889	3.161	Z00000949-1	WAS/WASL interacting protein family, member 3
1041	Junb	-0.1044	-0.0646	0.0511	0.1269	-0.0926	-0.0243	0.0044	0.1034	3.9408	Z00074910-1	Jun-B oncogene
376	Baz1a	-0.1271	-0.0694	0.0727	0.1739	-0.1252	-0.0377	0.0262	0.0866	4.1818	Z00062519-1	bromodomain adjacent to zinc finger domain 1A
1576	Rap2b	-0.1261	-0.0481	0.105	0.1769	-0.1099	-0.0675	0.0001	0.0696	3.7513	Z00008767-1	RAP2B, member of RAS oncogene family
172	9830001H06Rik	-0.1157	-0.0535	0.0241	0.1522	-0.1306	-0.0667	0.032	0.1584	3.3927	Z00074229-1	RIKEN cDNA 9830001H06 gene
1769	Slc30a9	-0.0971	-0.0871	0.0431	0.1447	-0.1104	-0.057	0.0372	0.1265	2.8812	Z00036038-1	solute carrier family 30 (zinc transporter), member 9
945	Gyg	-0.109	-0.088	0.0135	0.1429	-0.0922	-0.0842	0.0679	0.1492	3.0789	Z00010225-1	glycogenin
1084	Lamb3	-0.1187	-0.0719	0.0328	0.1446	-0.1299	-0.0653	0.0746	0.1338	3.329	Z00054279-1	laminin, beta 3
1888	Tank	-0.101	-0.083	0.0295	0.1351	-0.1307	-0.0676	0.072	0.1457	3.4112	Z00007871-1	TRAF family member-associated Nf-kappa B activator
2006	Tor2a	-0.1215	-0.0771	0.0149	0.133	-0.1071	-0.0537	0.0739	0.1376	4.2674	Z00015502-1	torsin family 2, member A
2093	Vgll4	-0.104	-0.0596	0.0075	0.1333	-0.1074	-0.076	0.0714	0.1349	3.201	Z00075458-1	vestigial like 4 (Drosophila)
198	Abcg2	-0.1589	-0.0843	0.0361	0.1993	-0.1524	-0.0419	0.0523	0.1497	4.2882	Z00054664-1	ATP-binding cassette, sub-family G (WHITE), member 2
1951	Tlr2	-0.1613	-0.0707	0.0747	0.1988	-0.1779	-0.0485	0.0616	0.1232	3.4191	Z00025195-1	toll-like receptor 2
2158	Zfp800	-0.1516	-0.0555	0.0411	0.1665	-0.1384	-0.031	0.054	0.1148	2.8514	Z00005473-1	zinc finger protein 800
61	2310031A18Rik	-0.1824	-0.0986	0.0686	0.2605	-0.1465	-0.1621	0.1131	0.1475	3.0995	Z00026990-1	RIKEN cDNA 2310031A18 gene
553	Cldn23	-0.169	-0.1163	0.0672	0.273	-0.1593	-0.1685	0.1107	0.1622	2.6234	Z00031590-1	claudin 23
138	5330437I02Rik	-0.1667	-0.104	0.0317	0.1828	-0.1126	-0.1661	0.1693	0.1657	1.9013	Z00028197-1	RIKEN cDNA 5330437I02 gene
131	4933413N12Rik	-0.1125	-0.0938	0.0004	0.1407	-0.0607	-0.1425	0.0865	0.1819	2.1416	Z00045084-1	RIKEN cDNA 4933413N12 gene
2061	Ube2u	-0.128	-0.1219	-0.0079	0.1818	-0.0923	-0.1099	0.1132	0.165	2.2772	Z00070068-1	ubiquitin-conjugating enzyme E2U (putative)
169	9530066K23Rik	-0.1895	-0.0864	0.0685	0.2321	-0.2208	-0.0817	0.1609	0.1169	3.2345	Z00074753-1	RIKEN cDNA 9530066K23 gene
742	EG633091	-0.1566	-0.1042	0.1201	0.1521	-0.1767	-0.0917	0.1553	0.1016	2.3303	Z00029156-1	predicted gene, EG633091
639	Cxcl16	-0.1528	-0.0261	0.0457	0.1968	-0.2159	-0.0677	0.0787	0.1413	3.8635	Z00003287-1	chemokine (C-X-C motif) ligand 16
1535	Prph	-0.0981	-0.0295	0.0496	0.1678	-0.1852	-0.0712	0.0728	0.0939	3.5595	Z00074410-1	peripherin
884	Gipc2	-0.0947	-0.0419	0.0408	0.159	-0.2012	-0.1097	0.1214	0.1264	3.3505	Z00074790-1	GIPC PDZ domain containing family, member 2
192	AA986860	-0.1309	-0.0177	0.0183	0.1514	-0.2141	-0.0623	0.1262	0.129	3.1423	Z00046691-1	expressed sequence AA986860
1755	Slc18a1	-0.1212	-0.0478	0.0135	0.1773	-0.203	-0.0532	0.1301	0.1044	2.1472	Z00004673-1	solute carrier family 18 (vesicular monoamine), member 1
142	5430435G22Rik	-0.1619	-0.0628	0.0658	0.1832	-0.1734	-0.0984	0.108	0.1394	2.2655	Z00035731-1	RIKEN cDNA 5430435G22 gene
710	Dusp8	-0.1623	-0.0482	0.0345	0.2112	-0.1694	-0.1111	0.1019	0.1434	2.4737	Z00075414-1	dual specificity phosphatase 8
1026	Irs2	-0.1162	-0.0711	0.0702	0.1945	-0.1727	-0.1262	0.1089	0.1125	4.0587	Z00030918-1	insulin receptor substrate 2
204	Acadl	-0.1424	-0.0733	0.0595	0.2006	-0.1682	-0.0756	0.0606	0.1387	3.9982	Z00007267-1	acyl-Coenzyme A dehydrogenase, long-chain
1855	Steap1	-0.1286	-0.0894	0.0503	0.1919	-0.1535	-0.0841	0.0671	0.1464	4.0676	Z00025444-1	six transmembrane epithelial antigen of the prostate 1
529	Cgn	-0.1132	-0.0897	0.066	0.1669	-0.1575	-0.1043	0.0936	0.1383	4.7112	Z00058073-1	cingulin
1856	Steap2	-0.1037	-0.0843	0.0445	0.1735	-0.1467	-0.084	0.0689	0.1317	2.8931	Z00035780-1	six transmembrane epithelial antigen of prostate 2
654	D330045A20Rik	-0.0864	-0.1141	0.033	0.1775	-0.1927	-0.0712	0.0991	0.1548	2.3292	Z00048084-1	RIKEN cDNA D330045A20 gene
364	B4galt4	-0.0929	-0.0838	0.0364	0.2187	-0.186	-0.0818	0.0459	0.1436	2.6842	Z00035338-1	UDP-Gal:betaGlcNAc beta 1,4-galactosyltransferase, polypeptide 4
1028	Itga3	-0.1133	-0.0267	0.0312	0.1807	-0.1911	-0.0803	0.0607	0.1388	4.4971	Z00035291-1	integrin alpha 3
1169	Lrrc8b	-0.0871	-0.0293	0.0399	0.188	-0.2021	-0.0911	0.0428	0.1389	2.7052	Z00050031-1	leucine rich repeat containing 8 family, member B
1297	Myo1c	-0.104	-0.0514	0.0538	0.1884	-0.1895	-0.1173	0.0521	0.1678	3.602	Z00074691-1	myosin IC
132	4933421O10Rik	-0.0968	-0.0647	0.0037	0.1974	-0.188	-0.1034	0.0623	0.1896	1.8282	Z00062101-1	RIKEN cDNA 4933421O10 gene
202	Abtb2	-0.1158	-0.0323	-0.0015	0.1651	-0.196	-0.103	0.1049	0.1786	3.3584	Z00005914-1	ankyrin repeat and BTB (POZ) domain containing 2
339	Asb13	-0.1104	-0.0517	0.0232	0.1797	-0.1997	-0.1016	0.0943	0.1661	3.3687	Z00013792-1	ankyrin repeat and SOCS box-containing protein 13
92	2900073G15Rik	-0.1134	-0.0687	0.0041	0.1717	-0.1804	-0.1042	0.0955	0.1954	4.9807	Z00060672-1	RIKEN cDNA 2900073G15 gene
560	Clip1	-0.1304	-0.0623	0.0172	0.1791	-0.1825	-0.0861	0.0792	0.1858	2.7	Z00016716-1	CAP-GLY domain containing linker protein 1
1737	Sh3bgr	-0.1152	-0.0707	-0.0039	0.193	-0.1674	-0.1104	0.1046	0.1701	3.2491	Z00007587-1	SH3-binding domain glutamic acid-rich protein
1949	Tlm	-0.0923	-0.0645	-0.0016	0.1772	-0.1824	-0.1242	0.1111	0.1766	2.9259	Z00025340-1	T lymphoma oncogene
1001	Igf2as	-0.1388	-0.0546	0.0057	0.2254	-0.1955	-0.1293	0.1421	0.145	2.701	Z00061371-1	insulin-like growth factor 2, antisense
173	9930012K11Rik	-0.1604	-0.0548	0.0291	0.1441	-0.1813	-0.1041	0.158	0.1694	3.358	Z00030665-1	RIKEN cDNA 9930012K11 gene
564	Cmtm8	-0.1542	-0.0695	0.0446	0.1886	-0.2119	-0.1507	0.1541	0.1989	2.9392	Z00005662-1	CKLF-like MARVEL transmembrane domain containing 8
1427	Pdlim2	-0.1575	-0.0753	0.0411	0.1678	-0.1875	-0.1263	0.1528	0.185	3.6442	Z00000759-1	PDZ and LIM domain 2
4	1110006O17Rik	-0.1405	-0.0631	0.0159	0.1797	-0.2155	-0.0968	0.1261	0.1942	3.2962	Z00030115-1	RIKEN cDNA 1110006O17 gene
1849	Stard13	-0.1334	-0.0636	0.0429	0.1972	-0.1979	-0.128	0.1104	0.1724	2.8064	Z00015803-1	StAR-related lipid transfer (START) domain containing 13
1990	Tnfrsf12a	-0.1335	-0.0704	-0.0017	0.2304	-0.2373	-0.1332	0.1274	0.2183	4.2948	Z00035526-1	tumor necrosis factor receptor superfamily, member 12a
597	Crb2	-0.1365	-0.0794	0.0137	0.2062	-0.2264	-0.1272	0.1405	0.2091	2.5724	Z00045045-1	crumbs homolog 2 (Drosophila)
2011	Tpm4	-0.1357	-0.0701	0.0277	0.2073	-0.2139	-0.1351	0.1135	0.2062	4.3951	Z00054854-1	tropomyosin 4
151	6230409E13Rik	-0.1495	-0.0832	0.0748	0.1794	-0.232	-0.109	0.1242	0.1953	2.8279	Z00053138-1	RIKEN cDNA 6230409E13 gene
548	Cited1	-0.1673	-0.0914	0.0481	0.1974	-0.2317	-0.1182	0.1492	0.214	3.6906	Z00034912-1	Cbp/p300-interacting transactivator with Glu/Asp-rich carboxy-terminal domain 1
907	Gnao1	-0.1782	-0.0956	0.0607	0.1899	-0.214	-0.1159	0.1347	0.2184	2.1673	Z00073929-1	guanine nucleotide binding protein, alpha O
1653	RP23-12I24.6	-0.1436	-0.0993	0.0447	0.1785	-0.2476	-0.0773	0.1376	0.2068	2.7616	Z00021561-1	serine-arginine repressor protein
1652	Rom1	-0.1413	-0.0899	0.0196	0.1995	-0.2429	-0.0847	0.1326	0.207	3.2873	Z00025591-1	rod outer segment membrane protein 1
2032	Tspan2	-0.1254	-0.0741	0.0171	0.188	-0.2548	-0.099	0.1262	0.222	3.6135	Z00048948-1	tetraspanin 2
112	4922503N01Rik	-0.1863	-0.1025	0.0345	0.2344	-0.2191	-0.0839	0.1517	0.1712	2.883	Z00046743-1	RIKEN cDNA 4922503N01 gene
443	Cacna2d1	-0.1715	-0.0977	0.0525	0.2191	-0.2003	-0.0883	0.1117	0.1745	2.8636	Z00063050-1	calcium channel, voltage-dependent, alpha2/delta subunit 1
201	Abhd7	-0.1542	-0.1419	0.0809	0.2157	-0.2216	-0.0711	0.119	0.1731	2.1374	Z00047838-1	abhydrolase domain containing 7
626	Ctgf	-0.1621	-0.1376	0.0816	0.2144	-0.1935	-0.1127	0.1135	0.1964	4.4064	Z00016230-1	connective tissue growth factor
672	Ddr1	-0.1686	-0.111	0.0165	0.2018	-0.1887	-0.1058	0.1415	0.2144	4.3063	Z00030408-1	discoidin domain receptor family, member 1
988	Hspa4l	-0.1842	-0.1131	0.0202	0.1533	-0.1839	-0.0692	0.1359	0.2411	2.2344	Z00035339-1	heat shock protein 4 like
1042	Katnal2	-0.1742	-0.0961	0.0359	0.1649	-0.1845	-0.0664	0.1209	0.1996	3.149	Z00050124-1	katanin p60 subunit A-like 2
1240	Mlkl	-0.1746	-0.1621	0.0613	0.1991	-0.17	-0.0958	0.1065	0.2356	2.6653	Z00050827-1	mixed lineage kinase domain-like
1040	Jun	-0.2233	-0.1106	0.061	0.2295	-0.1997	-0.1279	0.1375	0.2336	3.4812	Z00035530-1	Jun oncogene
561	Clu	-0.2187	-0.1093	0.0461	0.2047	-0.206	-0.0844	0.1351	0.2325	3.8164	Z00011072-1	clusterin
1400	P2ry5	-0.2045	-0.103	0.0538	0.2271	-0.2175	-0.0905	0.1124	0.2222	4.1085	Z00023460-1	purinergic receptor P2Y, G-protein coupled, 5
1436	Pex2	-0.1879	-0.1331	0.0398	0.2204	-0.2025	-0.0927	0.1148	0.2412	3.6787	Z00075417-1	peroxisome biogenesis factor 2
1374	Ocln	-0.1738	-0.0468	0.0629	0.2047	-0.274	-0.0804	0.1024	0.205	2.8801	Z00021938-1	occludin
284	Amot	-0.161	-0.0382	0.0098	0.1982	-0.2396	-0.1138	0.1111	0.2336	3.078	Z00007554-1	angiomotin
1090	Lats2	-0.1986	-0.0481	0.0113	0.2207	-0.2403	-0.1024	0.1061	0.2511	2.2367	Z00070050-1	large tumor suppressor 2
598	Crct1	-0.1825	-0.0709	0.0376	0.2095	-0.2563	-0.108	0.11	0.2606	2.994	Z00051631-1	cysteine-rich C-terminal 1
1620	Rhobtb3	-0.1832	-0.089	0.0389	0.2357	-0.2582	-0.1006	0.1108	0.2457	3.2315	Z00076792-1	Rho-related BTB domain containing 3
1014	Inadl	-0.1883	-0.0658	0.0724	0.2282	-0.2245	-0.0904	0.0629	0.2055	3.2004	Z00018172-1	InaD-like (Drosophila)
95	3110001A13Rik	-0.1803	-0.0939	0.026	0.2401	-0.2234	-0.083	0.095	0.2194	3.8855	Z00035612-1	RIKEN cDNA 3110001A13 gene
1060	Klf6	-0.1712	-0.0772	0.0339	0.2235	-0.2021	-0.0879	0.0759	0.2052	4.1411	Z00051249-1	Kruppel-like factor 6
637	Cxadr	-0.1569	-0.1039	0.0409	0.1997	-0.1935	-0.105	0.0886	0.2301	3.464	Z00040556-1	coxsackievirus and adenovirus receptor
371	Bag2	-0.1414	-0.1028	0.0253	0.1904	-0.1747	-0.09	0.0827	0.2106	3.239	Z00023195-1	Bcl2-associated athanogene 2
1596	Reep2	-0.1425	-0.0989	0.0187	0.1845	-0.1839	-0.0643	0.0881	0.1983	3.5507	Z00048813-1	receptor accessory protein 2
413	Bdnf	-0.1539	-0.0549	0.052	0.1987	-0.2235	-0.0888	0.0691	0.2013	2.7722	Z00023684-1	brain derived neurotrophic factor
830	Flnb	-0.1456	-0.0689	0.0267	0.1814	-0.2155	-0.0923	0.0904	0.2238	5.1105	Z00000391-1	filamin, beta
1901	Tcf7l2	-0.1518	-0.091	0.0636	0.153	-0.2166	-0.0703	0.0902	0.223	2.3707	Z00036598-1	transcription factor 7-like 2, T-cell specific, HMG-box
1484	Pmaip1	-0.1909	-0.1179	0.0185	0.2371	-0.1654	-0.081	0.1094	0.1902	3.6024	Z00034287-1	phorbol-12-myristate-13-acetate-induced protein 1
1054	Kif21a	-0.1629	-0.1044	0.0152	0.2083	-0.1445	-0.0741	0.0804	0.182	3.1437	Z00063339-1	kinesin family member 21A
1607	Rgmb	-0.1834	-0.0942	0.0415	0.2246	-0.1438	-0.082	0.0718	0.1655	2.5258	Z00062706-1	RGM domain family, member B
1182	Lyn	-0.1625	-0.0908	0.0167	0.1766	-0.1423	-0.0592	0.1093	0.1522	2.6129	Z00034493-1	Yamaguchi sarcoma viral (v-yes-1) oncogene homolog
1852	Stau2	-0.1718	-0.0724	0.022	0.1778	-0.175	-0.0448	0.0765	0.1877	2.8276	Z00023397-1	staufen (RNA binding protein) homolog 2 (Drosophila)
1062	Klhdc2	-0.1346	-0.0852	0.0112	0.1861	-0.1556	-0.079	0.0779	0.1793	3.9396	Z00008738-1	kelch domain containing 2
2139	Zdhhc9	-0.1418	-0.0656	0.0213	0.1821	-0.1627	-0.0596	0.0564	0.1699	4.2778	Z00074827-1	zinc finger, DHHC domain containing 9
436	C530044N13Rik	-0.1664	-0.0901	0.0041	0.1854	-0.1406	-0.1172	0.1148	0.21	2.4564	Z00071964-1	RIKEN cDNA C530044N13 gene
1271	Mtch1	-0.1621	-0.1193	-0.0019	0.1822	-0.1119	-0.0945	0.0904	0.2171	4.8849	Z00012420-1	mitochondrial carrier homolog 1 (C. elegans)
478	Ccdc50	-0.1243	-0.1056	-0.0163	0.167	-0.1362	-0.0726	0.0851	0.2029	2.5934	Z00032063-1	coiled-coil domain containing 50
952	Heatr6	-0.1268	-0.076	-0.0288	0.1527	-0.1512	-0.0756	0.0954	0.2103	2.2912	Z00055112-1	HEAT repeat containing 6
1505	Ppfibp1	-0.1408	-0.0814	-0.0078	0.1516	-0.1599	-0.0738	0.1225	0.1896	3.5088	Z00035944-1	PTPRF interacting protein, binding protein 1 (liprin beta 1)
1589	Rcan2	-0.1586	-0.0814	-0.0072	0.1845	-0.1663	-0.0744	0.1102	0.1933	2.1591	Z00020433-1	regulator of calcineurin 2
404	Bcar3	-0.112	-0.1043	0.0152	0.1633	-0.1643	-0.1138	0.1117	0.2041	3.9147	Z00025738-1	breast cancer anti-estrogen resistance 3
1472	Plekha2	-0.1198	-0.111	0.0099	0.1818	-0.1587	-0.1196	0.1132	0.2041	4.0084	Z00074607-1	pleckstrin homology domain-containing, family A (phosphoinositide binding specific) member 2
769	Enc1	-0.1132	-0.1056	-0.0035	0.1581	-0.1498	-0.1052	0.101	0.2181	4.5621	Z00022017-1	ectodermal-neural cortex 1
1473	Plekhg2	-0.1114	-0.0988	0.0114	0.1457	-0.1397	-0.102	0.0923	0.2024	4.1454	Z00022980-1	pleckstrin homology domain containing, family G (with RhoGef domain) member 2
1032	Itgb1	-0.1369	-0.0763	0.0188	0.1419	-0.1573	-0.091	0.0946	0.2063	3.9876	Z00018729-1	integrin beta 1 (fibronectin receptor beta)
528	Cflar	-0.1285	-0.0711	0.0026	0.1359	-0.1686	-0.1186	0.1398	0.2086	3.4942	Z00046088-1	CASP8 and FADD-like apoptosis regulator
834	Fmnl2	-0.1284	-0.0766	0.0062	0.1467	-0.1756	-0.1028	0.1306	0.1999	3.8261	Z00041855-1	formin-like 2
1563	Ptrf	-0.1348	-0.0617	0.0244	0.1419	-0.1762	-0.111	0.1181	0.1993	3.7888	Z00004959-1	polymerase I and transcript release factor
421	Bnip2	-0.1217	-0.0715	-0.0007	0.1565	-0.151	-0.1023	0.1018	0.1889	4.1379	Z00024352-1	BCL2/adenovirus E1B interacting protein 1, NIP2
909	Gng10	-0.1192	-0.0707	0.0045	0.1453	-0.1639	-0.0971	0.1189	0.1823	3.7687	Z00023305-1	guanine nucleotide binding protein (G protein), gamma 10
33	1700019E19Rik	-0.1041	-0.0697	0.007	0.1543	-0.1551	-0.0982	0.105	0.1608	4.0253	Z00048165-1	RIKEN cDNA 1700019E19 gene
1740	Shb	-0.101	-0.0793	0.012	0.1601	-0.1493	-0.1037	0.0885	0.1725	4.0135	Z00058900-1	src homology 2 domain-containing transforming protein B
24	1700003F12Rik	-0.1416	-0.0727	0.0145	0.1457	-0.133	-0.092	0.0551	0.224	2.3446	Z00061135-1	RIKEN cDNA 1700003F12 gene
1768	Slc30a4	-0.1552	-0.0748	-0.0117	0.1574	-0.1332	-0.088	0.0776	0.228	2.4784	Z00013054-1	solute carrier family 30 (zinc transporter), member 4
1019	Insr	-0.1168	-0.0462	-0.0025	0.1446	-0.1753	-0.0971	0.0777	0.2156	2.6159	Z00002112-1	insulin receptor
271	Akt3	-0.139	-0.0704	0.0123	0.1529	-0.1931	-0.0841	0.0907	0.2307	2.7963	Z00015512-1	thymoma viral proto-oncogene 3
1965	Tmem123	-0.143	-0.0487	0.0094	0.1452	-0.1784	-0.0729	0.074	0.2145	3.7646	Z00012033-1	transmembrane protein 123
89	2900042B11Rik	-0.1258	-0.1022	0.0292	0.1251	-0.1531	-0.1061	0.1381	0.1949	3.8971	Z00014182-1	RIKEN cDNA 2900042B11 gene
90	2900046G09Rik	-0.128	-0.0809	0.0235	0.1455	-0.1598	-0.1092	0.132	0.1769	3.1475	Z00011843-1	RIKEN cDNA 2900046G09 gene
299	Anubl1	-0.1478	-0.0786	0.0149	0.1511	-0.1502	-0.0846	0.1287	0.1664	2.2503	Z00049096-1	AN1, ubiquitin-like, homolog (Xenopus laevis)
584	Coro2a	-0.1528	-0.1104	0.0247	0.1526	-0.1541	-0.0757	0.1519	0.1639	3.49	Z00034276-1	coronin, actin binding protein 2A
992	Id1	-0.1512	-0.1265	0.0457	0.1921	-0.1453	-0.0932	0.1133	0.165	4.6742	Z00048551-1	inhibitor of DNA binding 1
1839	St14	-0.1474	-0.112	0.0335	0.1594	-0.1501	-0.0945	0.1243	0.1867	4.6241	Z00003693-1	suppression of tumorigenicity 14 (colon carcinoma)
232	Adfp	-0.1543	-0.1046	0.0525	0.1563	-0.1483	-0.1145	0.1091	0.2038	3.8294	Z00019201-1	adipose differentiation related protein
1925	Tgfa	-0.1687	-0.1122	0.0496	0.1729	-0.1519	-0.1016	0.1079	0.2041	2.0966	Z00024883-1	transforming growth factor alpha
789	Etv1	-0.1112	-0.1341	0.0367	0.1614	-0.1349	-0.0926	0.0787	0.196	3.8859	Z00060489-1	ets variant gene 1
707	Dusp4	-0.126	-0.1439	0.0602	0.1492	-0.1219	-0.1118	0.1168	0.1775	3.8025	Z00054051-1	dual specificity phosphatase 4
1561	Ptprn	-0.1486	-0.148	0.0576	0.1458	-0.1366	-0.0965	0.1135	0.2129	2.7903	Z00003143-1	protein tyrosine phosphatase, receptor type, N
403	Bcar1	-0.1203	-0.0997	0.0306	0.1372	-0.1249	-0.0973	0.0985	0.1759	4.3797	Z00011179-1	breast cancer anti-estrogen resistance 1
1836	Ssbp3	-0.1014	-0.0921	0.03	0.1198	-0.1132	-0.0955	0.0969	0.1557	3.575	Z00021591-1	single-stranded DNA binding protein 3
1013	Ilk	-0.1369	-0.0923	0.046	0.15	-0.1283	-0.08	0.0753	0.1663	3.7162	Z00011350-1	integrin linked kinase
2168	Zswim6	-0.1242	-0.1029	0.052	0.1466	-0.1279	-0.0849	0.078	0.1634	4.2277	Z00015047-1	zinc finger, SWIM domain containing 6
869	Gata6	-0.1213	-0.3248	-0.0207	-0.1113	-0.0082	-0.1933	0.5153	0.2642	1.829	Z00007320-1	GATA binding protein 6
1093	Lce3c	-0.1024	-0.2282	0.0417	0.1174	-0.1644	-0.4107	0.3703	0.3764	1.7626	Z00026084-1	late cornified envelope 3C
798	Fabp4	-0.1035	-0.1688	-0.0616	0.0427	-0.1728	-0.2934	0.4395	0.3179	2.1368	Z00036206-1	fatty acid binding protein 4, adipocyte
764	Emp1	-0.072	-0.0969	-0.0426	-0.0019	-0.1668	-0.2144	0.3077	0.2868	3.719	Z00074875-1	epithelial membrane protein 1
1465	Plac1	-0.064	-0.1491	0.0242	0.0075	-0.15	-0.2602	0.3585	0.2331	2.4251	Z00006072-1	placental specific protein 1
1695	Scel	0.0003	-0.0459	0.0666	0.0949	-0.2397	-0.3468	0.3487	0.1218	2.7533	Z00030610-1	sciellin
54	2310006M14Rik	-0.1812	-0.1274	-0.1264	-0.0628	0.028	-0.2567	0.3706	0.3559	1.8657	Z00041322-1	RIKEN cDNA 2310006M14 gene
1562	Ptprt	-0.2793	-0.138	-0.0952	0.1439	-0.0246	-0.2262	0.2748	0.3446	1.7518	Z00026046-1	protein tyrosine phosphatase, receptor type, T
1352	Nr2f1	-0.0671	-0.1151	-0.1379	-0.0018	-0.2082	-0.0389	0.1626	0.4064	1.7674	Z00030687-1	nuclear receptor subfamily 2, group F, member 1
388	BC029169	-0.2234	-0.1045	-0.1945	0.0403	-0.1246	-0.0596	0.2194	0.4469	2.5253	Z00016151-1	cDNA sequence BC029169
1725	Serpinf1	-0.2257	-0.1261	-0.1201	0.043	-0.1605	-0.0719	0.2051	0.4562	3.3636	Z00075114-1	serine (or cysteine) peptidase inhibitor, clade F, member 1
1793	Smoc2	-0.1746	-0.1161	-0.0712	0.0515	-0.1836	-0.0845	0.1426	0.436	1.9651	Z00004514-1	SPARC related modular calcium binding 2
656	D4Ertd681e	-0.0435	-0.1972	-0.1069	0.0236	-0.0744	-0.0941	0.1394	0.3532	1.659	Z00070305-1	DNA segment, Chr 4, ERATO Doi 681, expressed
1355	Nrp1	-0.1458	-0.1106	-0.1112	0.0615	-0.0655	-0.1069	0.1143	0.3641	1.8745	Z00036187-1	neuropilin 1
1791	Smarca2	-0.1555	-0.167	-0.106	0.1328	-0.1181	-0.0459	0.1469	0.3127	2.2419	Z00030471-1	SWI/SNF related, matrix associated, actin dependent regulator of chromatin, subfamily a, member 2
1247	Mmp2	-0.1506	-0.1243	-0.0431	0.1096	-0.1014	-0.0868	0.0847	0.3119	3.4517	Z00074528-1	matrix metallopeptidase 2
1817	Sox9	-0.1085	-0.098	-0.0958	0.0843	-0.1241	-0.0755	0.1142	0.3034	2.3445	Z00055146-1	SRY-box containing gene 9
194	Abat	-0.1126	-0.0983	-0.0452	0.1031	-0.1299	-0.0835	0.1223	0.2441	3.2509	Z00074381-1	4-aminobutyrate aminotransferase
1112	Lipa	-0.134	-0.0832	-0.0503	0.0969	-0.1462	-0.0746	0.1036	0.2878	2.7357	Z00062771-1	lysosomal acid lipase A
651	D030041H20Rik	-0.1134	-0.0794	-0.0651	0.096	-0.1462	-0.0925	0.1168	0.2838	2.373	Z00070981-1	RIKEN cDNA D030041H20 gene
1174	Lsp1	-0.1153	-0.0734	-0.0686	0.0923	-0.1259	-0.0947	0.1165	0.2691	2.8807	Z00074472-1	lymphocyte specific 1
2056	Ube1l	-0.1101	-0.1265	-0.0473	0.0755	-0.109	-0.0856	0.1286	0.2744	2.3924	Z00045713-1	ubiquitin-activating enzyme E1-like
1513	Ppp2r2b	-0.2502	-0.1666	-0.0196	-0.0424	-0.0314	-0.0809	0.2072	0.3841	1.7633	Z00041732-1	protein phosphatase 2 (formerly 2A), regulatory subunit B (PR 52), beta isoform
996	Ifi204	-0.122	-0.1352	-0.1205	-0.0535	-0.0991	-0.0978	0.2663	0.3618	1.7641	Z00035752-1	interferon activated gene 204
1938	Tiam2	-0.1793	-0.1335	-0.1526	-0.0174	-0.0427	-0.0924	0.2408	0.3771	2.2198	Z00008512-1	T-cell lymphoma invasion and metastasis 2
1656	RP23-233B9.8	-0.1377	-0.1979	-0.0296	0.0088	-0.0733	-0.1216	0.3026	0.2487	2.1974	Z00050251-1	coiled-coil domain containing 17
287	Amy2-2	-0.143	-0.1258	-0.0236	-0.0077	-0.0834	-0.1016	0.2561	0.229	2.133	Z00075195-1	amylase 2-2, pancreatic
1775	Slc37a2	-0.1573	-0.1664	-0.0557	0.0306	-0.0767	-0.0815	0.2501	0.257	2.4044	Z00073868-1	solute carrier family 37 (glycerol-3-phosphate transporter), member 2
389	BC031353	-0.1085	-0.1437	-0.0623	-0.0364	-0.0233	-0.0789	0.1427	0.3105	2.5633	Z00008490-1	cDNA sequence BC031353
615	Csgalnact1	-0.1152	-0.1319	-0.1031	-0.0114	-0.0628	-0.0905	0.2187	0.2962	1.9014	Z00043350-1	chondroitin sulfate N-acetylgalactosaminyltransferase 1
618	Cspg4	-0.1268	-0.116	-0.087	0.0068	-0.0462	-0.1127	0.1615	0.3205	2.1025	Z00022831-1	chondroitin sulfate proteoglycan 4
983	Hsd11b2	-0.1754	-0.0696	-0.0766	0.0343	-0.1102	-0.0882	0.2053	0.2805	3.0435	Z00026805-1	hydroxysteroid 11-beta dehydrogenase 2
879	Gdpd5	-0.1479	-0.1237	-0.0852	0.0702	-0.0691	-0.1116	0.1967	0.2706	3.039	Z00003378-1	glycerophosphodiester phosphodiesterase domain containing 5
1107	Lhfpl2	-0.1599	-0.1064	-0.0978	0.0817	-0.102	-0.0763	0.1557	0.305	3.5008	Z00004466-1	lipoma HMGIC fusion partner-like 2
346	Atoh8	-0.1298	-0.0874	-0.0732	-0.0068	-0.0719	-0.0841	0.1757	0.2774	2.516	Z00041301-1	atonal homolog 8 (Drosophila)
1003	Igfbp7	-0.0959	-0.0682	-0.0673	-0.0018	-0.1132	-0.1003	0.1489	0.2979	3.5271	Z00025348-1	insulin-like growth factor binding protein 7
289	Angpt2	-0.0977	-0.0654	-0.0736	0.0312	-0.1222	-0.0994	0.172	0.2551	1.9586	Z00022088-1	angiopoietin 2
1797	Snai1	-0.1009	-0.1007	-0.0678	0.0226	-0.1072	-0.0956	0.1822	0.2673	2.7446	Z00000830-1	snail homolog 1 (Drosophila)
970	Hlx	-0.1582	-0.139	-0.0982	-0.0029	-0.1031	-0.0551	0.2422	0.3142	2.5181	Z00026502-1	H2.0-like homeobox
1964	Tmem119	-0.1515	-0.0988	-0.1019	0.0073	-0.1039	-0.0664	0.1868	0.3283	2.923	Z00015889-1	transmembrane protein 119
690	Dmrt2	-0.1317	-0.1391	-0.1236	0.0278	-0.0172	-0.1276	0.2593	0.2521	1.7716	Z00022725-1	doublesex and mab-3 related transcription factor 2
967	Hist2h2aa1	-0.1216	-0.0859	-0.108	-0.0676	-0.0495	-0.0797	0.2481	0.2643	2.7323	Z00031878-1	histone cluster 2, H2aa1
1998	Tnnt2	-0.0861	-0.0795	-0.0882	-0.0369	-0.0453	-0.1164	0.2184	0.234	2.4182	Z00020490-1	troponin T2, cardiac
1250	Mosc1	-0.2353	-0.0956	-0.1545	0.0435	-0.1301	-0.026	0.2831	0.315	2.1355	Z00051393-1	MOCO sulphurase C-terminal domain containing 1
1213	Mdga1	-0.2429	-0.1315	-0.0646	0.0287	-0.0936	-0.0344	0.2062	0.3321	1.7927	Z00072155-1	MAM domain containing glycosylphosphatidylinositol anchor 1
961	Hist1h1c	-0.2138	-0.0622	-0.1294	0.0427	-0.0884	-0.0294	0.1913	0.2891	3.4643	Z00026285-1	histone cluster 1, H1c
2115	Wnt11	-0.1914	-0.0626	-0.1445	0.0649	-0.1176	-0.0439	0.1597	0.3354	2.1454	Z00025596-1	wingless-related MMTV integration site 11
937	Gsn	-0.1668	-0.0926	-0.0107	0.1133	-0.2666	-0.2675	0.3246	0.3663	4.354	Z00017989-1	gelsolin
1564	Ptx3	-0.1474	-0.0917	-0.0261	0.1016	-0.2533	-0.2654	0.3622	0.32	2.1333	Z00024564-1	pentraxin related gene
300	Anxa1	-0.1563	-0.1015	0.0381	0.1568	-0.3185	-0.2478	0.3248	0.3044	3.9063	Z00000428-1	annexin A1
972	Hmgcll1	-0.1596	-0.1052	0.0193	0.1511	-0.3288	-0.2322	0.2934	0.362	2.9429	Z00025822-1	3-hydroxymethyl-3-methylglutaryl-Coenzyme A lyase-like 1
1119	LOC100043424	-0.1825	-0.1281	0.0421	0.2066	-0.3111	-0.2473	0.2877	0.3326	2.746	Z00071001-1	hypothetical protein LOC100043424
821	Fhl2	-0.1832	-0.1341	0.0683	0.1398	-0.274	-0.2404	0.3035	0.3202	4.0209	Z00035440-1	four and a half LIM domains 2
1015	Inhba	-0.1254	-0.1208	0.0276	0.1469	-0.261	-0.2208	0.2705	0.283	2.9172	Z00026289-1	inhibin beta-A
800	Faim3	-0.1853	-0.1039	0.0271	0.1449	-0.2519	-0.2138	0.2773	0.3056	1.9037	Z00048222-1	Fas apoptotic inhibitory molecule 3
1466	Plau	-0.1693	-0.1101	0.0074	0.1259	-0.2673	-0.1873	0.2955	0.3052	2.5606	Z00055268-1	plasminogen activator, urokinase
1575	Ramp1	-0.1726	-0.109	0.0136	0.1188	-0.2717	-0.2069	0.3351	0.2927	2.1872	Z00019895-1	receptor (calcitonin) activity modifying protein 1
1039	Jph2	-0.1542	-0.0617	0.0267	0.2072	-0.3533	-0.2069	0.282	0.2602	3.6061	Z00062033-1	junctophilin 2
1073	Krt18	-0.1661	-0.0654	0.0699	0.164	-0.2995	-0.2512	0.267	0.2813	5.364	Z00024159-1	keratin 18
1078	Krt8	-0.1546	-0.0559	0.0345	0.2004	-0.3055	-0.244	0.2445	0.2805	5.0587	Z00006684-1	keratin 8
1235	Mid2	-0.1593	-0.0704	0.0101	0.2136	-0.3102	-0.2273	0.2396	0.3039	2.129	Z00076696-1	midline 2
860	Galnt14	-0.14	-0.0379	-0.0492	0.1673	-0.31	-0.2122	0.2804	0.3017	3.5821	Z00046555-1	UDP-N-acetyl-alpha-D-galactosamine:polypeptide N-acetylgalactosaminyltransferase 14
2024	Trpm6	-0.1451	-0.0744	-0.0436	0.1638	-0.2837	-0.1759	0.2674	0.2916	2.5118	Z00025854-1	transient receptor potential cation channel, subfamily M, member 6
797	F3	-0.1071	-0.062	0.0295	0.1531	-0.2602	-0.2316	0.2736	0.2048	4.0075	Z00006007-1	coagulation factor III
1392	OTTMUSG00000015762	-0.103	-0.0892	0.039	0.1219	-0.237	-0.1902	0.2443	0.2142	2.6772	Z00028170-1	predicted gene, OTTMUSG00000015762
1501	Pp11r	-0.0989	-0.047	0.0352	0.1103	-0.1744	-0.2623	0.2627	0.1744	1.9678	Z00022979-1	placental protein 11 related
2096	Vtcn1	-0.1113	-0.0103	-0.0156	0.1244	-0.2671	-0.2606	0.3005	0.24	2.3261	Z00032932-1	V-set domain containing T cell activation inhibitor 1
185	A630044M17Rik	-0.1505	-0.0377	-0.1275	0.1313	-0.1788	-0.2444	0.2347	0.373	1.8318	Z00033429-1	RIKEN cDNA A630044M17 gene
176	A130050O07Rik	-0.1625	0.019	-0.032	0.1888	-0.2134	-0.2697	0.1793	0.2904	1.7216	Z00071535-1	RIKEN cDNA A130050O07 gene
919	Gpr173	-0.2261	-0.01	-0.0185	0.1817	-0.2001	-0.1411	0.1562	0.2579	2.1763	Z00062812-1	G-protein coupled receptor 173
1005	Ikzf2	-0.2001	0.0224	0.0113	0.2004	-0.2647	-0.1985	0.199	0.2302	1.8086	Z00036670-1	IKAROS family zinc finger 2
214	Acta2	-0.1932	0.024	-0.1017	0.1757	-0.2834	-0.1665	0.2222	0.3229	3.8342	Z00035455-1	actin, alpha 2, smooth muscle, aorta
832	Flt1	-0.1665	-0.0014	-0.0564	0.2207	-0.3421	-0.1982	0.2356	0.3084	3.6973	Z00005188-1	FMS-like tyrosine kinase 1
1196	Map3k8	-0.1918	-0.0038	-0.0313	0.2065	-0.3474	-0.1622	0.2224	0.3077	2.493	Z00027092-1	mitogen-activated protein kinase kinase kinase 8
480	Ccdc80	-0.1942	-0.0252	-0.0903	0.1593	-0.3045	-0.2076	0.2672	0.3954	2.7038	Z00075192-1	coiled-coil domain containing 80
629	Ctla2b	-0.2118	-0.0037	-0.0552	0.1194	-0.3018	-0.2381	0.2854	0.4058	1.8387	Z00072956-1	cytotoxic T lymphocyte-associated protein 2 beta
1464	Pla2r1	-0.1544	-0.0114	-0.075	0.1244	-0.3371	-0.1575	0.2356	0.3754	2.0165	Z00025184-1	phospholipase A2 receptor 1
1000	Igf2	-0.2039	-0.0241	-0.0734	0.1168	-0.2218	-0.1229	0.23	0.2994	3.9475	Z00053992-1	insulin-like growth factor 2
1004	Ikbke	-0.164	-0.0306	-0.0604	0.1132	-0.2503	-0.1174	0.2421	0.2674	3.1269	Z00025917-1	inhibitor of kappaB kinase epsilon
1201	Masp1	-0.1896	-0.0642	-0.1049	0.166	-0.2417	-0.1345	0.2598	0.3091	2.7353	Z00036649-1	mannan-binding lectin serine peptidase 1
213	Acta1	-0.1715	0.0042	-0.0562	0.1508	-0.2584	-0.1759	0.2241	0.2829	4.2651	Z00019741-1	actin, alpha 1, skeletal muscle
215	Actg2	-0.1329	0.0154	-0.0459	0.1587	-0.2562	-0.1885	0.1959	0.2534	2.5611	Z00022001-1	actin, gamma 2, smooth muscle, enteric
261	Air	-0.1347	0.0012	-0.0586	0.1474	-0.2519	-0.1678	0.2075	0.257	3.5202	Z00076238-1	antisense Igf2r RNA
1758	Slc24a3	-0.1423	-0.0008	-0.1044	0.1371	-0.2044	-0.1647	0.2044	0.275	1.9422	Z00023741-1	solute carrier family 24 (sodium/potassium/calcium exchanger), member 3
1896	Tbx15	-0.1606	-0.0213	-0.0287	0.1266	-0.2193	-0.19	0.2494	0.2439	2.4793	Z00016181-1	T-box 15
2113	Wisp1	-0.1204	-0.042	-0.0417	0.1222	-0.2139	-0.1998	0.2268	0.2687	3.1406	Z00035800-1	WNT1 inducible signaling pathway protein 1
779	Erc2	-0.1362	-0.0724	0.0126	0.0259	-0.2238	-0.1388	0.1848	0.3479	2.0622	Z00041310-1	ELKS/RAB6-interacting/CAST family member 2
681	Dkk3	-0.1238	-0.0702	-0.1152	0.0417	-0.1919	-0.0917	0.2032	0.3479	2.5765	Z00019395-1	dickkopf homolog 3 (Xenopus laevis)
1526	Prkg2	-0.1505	-0.0563	-0.0758	0.0087	-0.1272	-0.132	0.1894	0.3437	2.0096	Z00023781-1	protein kinase, cGMP-dependent, type II
601	Creb3l2	-0.1466	-0.0837	-0.0755	0.0198	-0.1551	-0.1112	0.2423	0.3099	3.468	Z00062196-1	cAMP responsive element binding protein 3-like 2
1832	Srgap3	-0.138	-0.1026	-0.0805	-0.0272	-0.1381	-0.1112	0.2617	0.3359	3.412	Z00012627-1	SLIT-ROBO Rho GTPase activating protein 3
691	Dmrta2	-0.153	-0.118	-0.1227	0.0919	-0.1551	-0.099	0.1737	0.3822	2.2491	Z00074868-1	doublesex and mab-3 related transcription factor like family A2
719	Ecm1	-0.181	-0.0931	-0.0786	0.0555	-0.1672	-0.1196	0.1882	0.3958	3.1449	Z00036098-1	extracellular matrix protein 1
1541	Prrx2	-0.1967	-0.1035	-0.0559	0.1012	-0.1723	-0.1324	0.1856	0.374	3.3603	Z00026802-1	paired related homeobox 2
1835	Srr	-0.2041	-0.0933	-0.1224	0.0746	-0.1344	-0.0856	0.2156	0.3496	2.8948	Z00074252-1	serine racemase
434	C430049B03Rik	-0.1856	-0.1162	-0.0936	0.0688	-0.1563	-0.1487	0.2584	0.3731	2.2949	Z00026280-1	RIKEN cDNA C430049B03 gene
766	Emp3	-0.1908	-0.1071	-0.0286	0.0526	-0.1648	-0.1119	0.2374	0.3131	4.1447	Z00063398-1	epithelial membrane protein 3
1874	Synpo	-0.1779	-0.0792	-0.0503	0.0305	-0.1484	-0.1567	0.2392	0.3429	2.2057	Z00037753-1	synaptopodin
1723	Serpine1	-0.1656	-0.0811	-0.0703	0.1019	-0.1512	-0.1837	0.2489	0.3012	3.5827	Z00023022-1	serine (or cysteine) peptidase inhibitor, clade E, member 1
1928	Tgfb3	-0.21	-0.0617	-0.0791	0.1007	-0.1577	-0.1579	0.2191	0.3467	2.2765	Z00016658-1	transforming growth factor, beta 3
1399	P2ry14	-0.1164	-0.1801	-0.0807	0.0755	-0.1912	-0.1274	0.2833	0.3371	1.7343	Z00037625-1	purinergic receptor P2Y, G-protein coupled, 14
226	Adamts4	-0.1653	-0.1102	-0.1057	0.0582	-0.2281	-0.1738	0.3034	0.4215	3.3427	Z00015871-1	a disintegrin-like and metallopeptidase (reprolysin type) with thrombospondin type 1 motif, 4
272	Alcam	-0.1601	-0.102	-0.1075	0.0819	-0.2492	-0.1521	0.2753	0.4138	2.6746	Z00074129-1	activated leukocyte cell adhesion molecule
581	Col8a1	-0.1485	-0.0758	-0.0901	0.0585	-0.2197	-0.1949	0.2796	0.3908	3.1622	Z00016637-1	collagen, type VIII, alpha 1
1934	Thbd	-0.1918	-0.0929	-0.1066	0.052	-0.1866	-0.1715	0.3434	0.3541	2.4206	Z00074314-1	thrombomodulin
676	Dhh	-0.1484	-0.0888	-0.0531	0.0266	-0.137	-0.1115	0.2713	0.2409	2.583	Z00035482-1	desert hedgehog
575	Col4a1	-0.1376	-0.0883	-0.0278	0.0765	-0.1261	-0.1732	0.2601	0.2164	3.5714	Z00017622-1	collagen, type IV, alpha 1
431	C2	-0.1017	-0.0661	-0.019	0.0606	-0.1779	-0.1609	0.2401	0.2249	3.4851	Z00025550-1	complement component 2 (within H-2S)
576	Col4a2	-0.1115	-0.0555	-0.0584	0.0874	-0.1596	-0.1738	0.2374	0.234	4.3625	Z00018908-1	collagen, type IV, alpha 2
608	Cryab	-0.1357	-0.0808	0.0073	0.0828	-0.1767	-0.188	0.2537	0.2373	3.9169	Z00075020-1	crystallin, alpha B
1840	St3gal1	-0.1228	-0.1051	-0.0314	0.1111	-0.1764	-0.1631	0.2472	0.2404	2.5095	Z00035360-1	ST3 beta-galactoside alpha-2,3-sialyltransferase 1
661	Dab2	-0.1982	-0.1166	-0.0087	0.1176	-0.1654	-0.1385	0.2792	0.2304	2.3789	Z00004770-1	disabled homolog 2 (Drosophila)
2007	Tph1	-0.1804	-0.0878	0.0504	0.0881	-0.1686	-0.1621	0.2464	0.2141	1.9285	Z00025247-1	tryptophan hydroxylase 1
1553	Ptplad2	-0.1151	-0.1075	-0.0065	0.0914	-0.2343	-0.2043	0.2955	0.2807	2.5657	Z00051714-1	protein tyrosine phosphatase-like A domain containing 2
247	Afp	-0.1662	-0.1029	-0.0326	0.1432	-0.1512	-0.2085	0.253	0.2652	1.8395	Z00076581-1	alpha fetoprotein
1824	Spo11	-0.139	-0.1008	-0.0238	0.1227	-0.1766	-0.2465	0.2836	0.2805	1.8202	Z00023904-1	sporulation protein, meiosis-specific, SPO11 homolog (S. cerevisiae)
1682	S100a6	-0.1666	-0.1159	0.0324	0.0824	-0.177	-0.1775	0.221	0.3012	4.7436	Z00014574-1	S100 calcium binding protein A6 (calcyclin)
163	9130005N14Rik	-0.1422	-0.1199	-0.0327	0.0914	-0.1919	-0.1847	0.2601	0.32	3.2521	Z00075503-1	RIKEN cDNA 9130005N14 gene
1373	Ociad2	-0.1517	-0.1318	-0.0247	0.081	-0.1755	-0.1604	0.2587	0.3043	3.7069	Z00046616-1	OCIA domain containing 2
174	9930021J17Rik	-0.1455	-0.1459	0.0063	0.0948	-0.1648	-0.1517	0.2192	0.2875	2.748	Z00046674-1	RIKEN cDNA 9930021J17 gene
1569	Qsox1	-0.1231	-0.1242	-0.0135	0.0809	-0.175	-0.1608	0.24	0.2756	3.5186	Z00074201-1	quiescin Q6 sulfhydryl oxidase 1
509	Cdh13	-0.1307	-0.1132	-0.0124	0.1033	-0.1919	-0.1817	0.208	0.3186	2.7522	Z00022481-1	cadherin 13
761	Elk3	-0.1412	-0.0979	-0.0125	0.1018	-0.2075	-0.1818	0.2155	0.3237	2.9424	Z00035786-1	ELK3, member of ETS oncogene family
827	Fkbp7	-0.1244	-0.0976	-0.0285	0.093	-0.191	-0.1571	0.1959	0.3098	3.0912	Z00024887-1	FK506 binding protein 7
1992	Tnfsf9	-0.1294	-0.1108	-0.0264	0.0738	-0.1855	-0.1875	0.2273	0.3385	2.9088	Z00020522-1	tumor necrosis factor (ligand) superfamily, member 9
1282	Mycbpap	-0.1891	-0.1374	-0.0044	0.1493	-0.224	-0.1568	0.2551	0.3073	2.5809	Z00022916-1	Mycbp associated protein
483	Ccl7	-0.1321	-0.1278	-0.0448	0.115	-0.2169	-0.152	0.2013	0.3573	1.8584	Z00025061-1	chemokine (C-C motif) ligand 7
951	Hdac7	-0.1606	-0.1167	-0.0304	0.1653	-0.2115	-0.1841	0.2045	0.3337	4.1409	Z00015306-1	histone deacetylase 7
2069	Ulk2	-0.1441	-0.1459	-0.005	0.1582	-0.2468	-0.1798	0.2177	0.3456	2.9392	Z00013178-1	Unc-51 like kinase 2 (C. elegans)
304	Anxa5	-0.1671	-0.1261	-0.0463	0.0949	-0.2069	-0.187	0.278	0.3606	3.9656	Z00001000-1	annexin A5
518	Cdkn2b	-0.1832	-0.1033	-0.0653	0.1066	-0.2149	-0.1925	0.2815	0.3712	3.6658	Z00003379-1	cyclin-dependent kinase inhibitor 2B (p15, inhibits CDK4)
56	2310014F06Rik	-0.1508	-0.0981	-0.0461	0.1376	-0.223	-0.1658	0.2415	0.3048	2.5529	Z00073985-1	RIKEN cDNA 2310014F06 gene
994	Ier5	-0.1682	-0.0861	-0.0507	0.1269	-0.2362	-0.1939	0.2507	0.3576	3.0075	Z00009230-1	immediate early response 5
1385	Osmr	-0.1847	-0.0852	-0.0651	0.1469	-0.2306	-0.1765	0.2655	0.3298	2.3846	Z00026052-1	oncostatin M receptor
2116	Wnt2b	-0.1586	-0.0986	-0.0551	0.1303	-0.2333	-0.1986	0.2921	0.3217	2.4428	Z00025986-1	wingless related MMTV integration site 2b
97	3110032G18Rik	-0.2088	-0.1275	-0.0846	0.1463	-0.1338	-0.1212	0.2494	0.2802	3.0023	Z00047815-1	RIKEN cDNA 3110032G18 gene
1203	Matn4	-0.2468	-0.1162	-0.0715	0.114	-0.1767	-0.1283	0.287	0.3385	2.8769	Z00075091-1	matrilin 4
136	5031425E22Rik	-0.2029	-0.0806	-0.0702	0.0528	-0.1386	-0.0331	0.2226	0.25	2.2229	Z00026963-1	RIKEN cDNA 5031425E22 gene
1267	Mst1r	-0.2075	-0.0755	-0.0742	0.0991	-0.1744	-0.0282	0.2221	0.2385	2.2745	Z00022457-1	macrophage stimulating 1 receptor (c-met-related tyrosine kinase)
127	4931408A02Rik	-0.2127	-0.0944	-0.0316	0.1242	-0.1729	-0.0797	0.1626	0.3043	2.4953	Z00027192-1	RIKEN cDNA 4931408A02 gene
1742	Shisa5	-0.2151	-0.0997	-0.0698	0.1303	-0.1807	-0.0472	0.1883	0.2941	4.2139	Z00018831-1	shisa homolog 5 (Xenopus laevis)
1394	Otud7a	-0.1893	-0.0968	-0.0486	0.0757	-0.1403	-0.0434	0.1404	0.3023	2.4373	Z00022567-1	OTU domain containing 7A
1009	Il15	-0.2151	-0.0758	-0.0614	0.1155	-0.1392	-0.0526	0.1555	0.2731	2.2197	Z00024281-1	interleukin 15
1889	Tap1	-0.2028	-0.1119	-0.0384	0.1278	-0.1337	-0.0416	0.1399	0.2607	3.1446	Z00035668-1	transporter 1, ATP-binding cassette, sub-family B (MDR/TAP)
582	Commd3	-0.2015	-0.1409	-0.0244	0.0926	-0.1125	-0.0802	0.2104	0.2564	3.6654	Z00008338-1	COMM domain containing 3
2126	Xpnpep2	-0.1987	-0.1731	-0.0453	0.0907	-0.0863	-0.1172	0.2544	0.2755	1.9483	Z00038937-1	X-prolyl aminopeptidase (aminopeptidase P) 2, membrane-bound
129	4932442K08Rik	-0.1761	-0.1062	0.0032	0.1024	-0.1634	-0.1109	0.2167	0.2343	3.1165	Z00019761-1	RIKEN cDNA 4932442K08 gene
1681	S100a4	-0.1492	-0.0938	-0.0155	0.0902	-0.155	-0.1117	0.1847	0.2501	3.0372	Z00070458-1	S100 calcium binding protein A4
1807	Snx7	-0.1607	-0.1091	-0.0335	0.137	-0.1799	-0.1102	0.2133	0.2431	3.3553	Z00052575-1	sorting nexin 7
574	Col27a1	-0.162	-0.0947	-0.0425	0.1129	-0.1797	-0.0744	0.1988	0.2416	2.9461	Z00061212-1	collagen, type XXVII, alpha 1
1931	Tgfbr3	-0.182	-0.0861	-0.0182	0.1109	-0.168	-0.0862	0.1972	0.2326	2.6247	Z00073908-1	transforming growth factor, beta receptor III
543	Chst14	-0.1633	-0.0893	0.0032	0.1105	-0.1427	-0.1192	0.1433	0.2576	2.8674	Z00003349-1	carbohydrate (N-acetylgalactosamine 4-0) sulfotransferase 14
1303	Naglu	-0.1507	-0.1144	0.0086	0.1202	-0.1538	-0.12	0.1503	0.2597	3.7351	Z00011059-1	alpha-N-acetylglucosaminidase (Sanfilippo disease IIIB)
662	Dap	-0.1475	-0.0975	-0.0382	0.0887	-0.1088	-0.072	0.1347	0.2406	3.306	Z00035586-1	death-associated protein
1065	Klhl26	-0.1512	-0.1257	-0.019	0.0967	-0.1006	-0.0826	0.153	0.2293	4.0329	Z00074832-1	kelch-like 26 (Drosophila)
11	1110036O03Rik	-0.1317	-0.0959	-0.0183	0.1055	-0.1228	-0.1211	0.1462	0.2381	3.5271	Z00051230-1	RIKEN cDNA 1110036O03 gene
1547	Pstpip1	-0.15	-0.0917	-0.0214	0.1014	-0.1241	-0.0921	0.1469	0.231	3.3001	Z00015204-1	proline-serine-threonine phosphatase-interacting protein 1
2083	Vamp5	-0.1731	-0.1017	-0.023	0.1253	-0.1106	-0.1079	0.1458	0.2452	2.3447	Z00023417-1	vesicle-associated membrane protein 5
850	Fut8	-0.1306	-0.0978	0.0039	0.0341	-0.1506	-0.0968	0.1654	0.2723	3.0764	Z00015168-1	fucosyltransferase 8
1192	Man1c1	-0.1438	-0.1269	-0.0215	0.0562	-0.1561	-0.1007	0.1893	0.3036	2.6929	Z00075592-1	mannosidase, alpha, class 1C, member 1
805	Fbxl20	-0.1621	-0.1073	-0.0485	0.0575	-0.1203	-0.0817	0.1804	0.2821	3.4039	Z00038803-1	F-box and leucine-rich repeat protein 20
1034	Itm2b	-0.1564	-0.1137	-0.0112	0.0575	-0.1286	-0.0892	0.1798	0.2619	3.5448	Z00019628-1	integral membrane protein 2B
487	Ccng1	-0.1433	-0.1109	-0.0519	0.0844	-0.1173	-0.0908	0.1631	0.2667	3.7404	Z00034701-1	cyclin G1
2140	Zfand3	-0.1587	-0.0968	-0.0598	0.096	-0.1199	-0.1071	0.176	0.2703	4.1164	Z00074597-1	zinc finger, AN1-type domain 3
369	Bace2	-0.1689	-0.1573	-0.0272	-0.0242	-0.0973	-0.0653	0.4149	0.1252	2.1108	Z00024580-1	beta-site APP-cleaving enzyme 2
633	Ctsh	-0.2216	-0.2572	0.0087	0.049	0.0316	-0.1648	0.335	0.2192	2.0987	Z00054946-1	cathepsin H
980	Hs3st1	-0.2119	-0.1697	-0.064	0.053	-0.0954	-0.189	0.4165	0.2606	2.7956	Z00074370-1	heparan sulfate (glucosamine) 3-O-sulfotransferase 1
1091	Lce1i	-0.1395	-0.1274	-0.1195	-0.1439	0.0276	-0.0907	0.3574	0.2359	1.6872	Z00041156-1	late cornified envelope 1I
438	C730014E05Rik	-0.0524	-0.1594	-0.1382	-0.0588	0.0883	-0.1303	0.2878	0.1631	2.0608	Z00026452-1	RIKEN cDNA C730014E05 gene
1377	Olfr1145	-0.1074	-0.2285	-0.103	-0.0687	0.1404	-0.1148	0.3161	0.1659	2.1173	Z00050643-1	olfactory receptor 1145
1651	Robo3	-0.1706	-0.1871	0.0168	-0.143	0.0672	-0.0183	0.2599	0.1751	2.715	Z00025421-1	roundabout homolog 3 (Drosophila)
140	5430417L22Rik	-0.1161	-0.1521	-0.0287	-0.073	-0.0008	-0.0812	0.2667	0.1852	2.1093	Z00052305-1	RIKEN cDNA 5430417L22 gene
1636	Rin3	-0.0796	-0.1216	-0.0396	-0.0368	-0.0075	-0.0824	0.2385	0.1289	3.4222	Z00074376-1	Ras and Rab interactor 3
812	Fer1l3	-0.0633	-0.0659	-0.0643	-0.1022	-0.0389	-0.0913	0.2642	0.1617	3.5053	Z00004269-1	fer-1-like 3, myoferlin (C. elegans)
1746	Siglecg	-0.0304	-0.0647	-0.0614	-0.1065	-0.0005	-0.0962	0.257	0.1026	2.5835	Z00054757-1	sialic acid binding Ig-like lectin G
1072	Krt15	-0.1423	-0.1488	-0.0601	-0.0714	0.0588	0.0337	0.1822	0.1478	2.1253	Z00052527-1	keratin 15
1675	Rtkn	-0.1381	-0.1411	-0.0728	-0.0375	0.0385	-0.0139	0.2254	0.1395	3.4406	Z00023456-1	rhotekin
555	Cldn4	-0.094	-0.1001	-0.1206	0.0236	0.0442	-0.0771	0.1856	0.1384	3.9905	Z00003486-1	claudin 4
1999	Tnnt3	-0.1408	-0.156	-0.0795	0.0085	0.0393	-0.0542	0.1969	0.1858	2.9022	Z00059469-1	troponin T3, skeletal, fast
429	C130092O11Rik	-0.2677	-0.0855	-0.1277	0.0126	-0.0452	0.0639	0.2687	0.181	2.143	Z00030644-1	RIKEN cDNA C130092O11 gene
100	3830417A13Rik	-0.1764	-0.1246	0.0119	0.1202	0.0187	-0.0173	0.1097	0.0577	2.7994	Z00055592-1	RIKEN cDNA 3830417A13 gene
714	E030049G20Rik	-0.2403	-0.129	0.0467	0.0987	-0.0767	0.0269	0.1417	0.132	1.9889	Z00038868-1	RIKEN cDNA E030049G20 gene
595	Cpz	-0.2132	-0.0979	-0.0574	0.0623	0.0027	-0.0276	0.1143	0.2168	2.6057	Z00027797-1	carboxypeptidase Z
981	Hs3st3a1	-0.2147	-0.1387	0.0102	0.1147	-0.0741	-0.0945	0.1367	0.2604	1.9255	Z00074437-1	heparan sulfate (glucosamine) 3-O-sulfotransferase 3A1
1198	Mapre3	-0.2304	-0.078	-0.0007	0.0935	-0.0766	-0.0752	0.1357	0.2317	2.1701	Z00020129-1	microtubule-associated protein, RP/EB family, member 3
1640	Rnasel	-0.2099	-0.1359	-0.0115	0.0962	-0.0664	-0.0109	0.0823	0.2561	1.7805	Z00048202-1	ribonuclease L (2', 5'-oligoisoadenylate synthetase-dependent)
43	1810062G17Rik	-0.204	-0.1046	-0.0368	0.0804	-0.0792	-0.0258	0.1988	0.1713	1.979	Z00054412-1	RIKEN cDNA 1810062G17 gene
1483	Pm20d1	-0.1265	-0.1339	-0.0395	0.0137	-0.0289	-0.0403	0.1786	0.1769	3.3422	Z00054244-1	peptidase M20 domain containing 1
1584	Rb1	-0.1314	-0.0988	-0.0434	-0.0179	-0.0359	-0.0319	0.1674	0.1918	3.2946	Z00004030-1	retinoblastoma 1
227	Adamts7	-0.1801	-0.1085	-0.0753	0.0238	-0.0512	-0.0205	0.1906	0.2213	2.4059	Z00034153-1	a disintegrin-like and metallopeptidase (reprolysin type) with thrombospondin type 1 motif, 7
1699	Sct	-0.1739	-0.0986	-0.0757	0.0117	-0.0023	-0.0165	0.1946	0.1609	3.6909	Z00042332-1	secretin
671	Ddit4l	-0.154	-0.1155	-0.0657	0.0563	-0.0421	0.0099	0.1272	0.1838	3.4347	Z00037880-1	DNA-damage-inducible transcript 4-like
243	Afap1	-0.1492	-0.0936	-0.0456	0.0854	-0.0666	-0.0479	0.1008	0.2167	3.7296	Z00046510-1	actin filament associated protein 1
1698	Scn4b	-0.1604	-0.1041	-0.0459	0.0594	-0.0634	-0.0384	0.1325	0.2202	2.0738	Z00063277-1	sodium channel, type IV, beta
199	Abhd4	-0.1481	-0.0668	-0.032	0.0565	-0.0669	-0.0111	0.0981	0.1703	3.6962	Z00075435-1	abhydrolase domain containing 4
1757	Slc22a17	-0.1128	-0.0755	-0.0288	0.0607	-0.051	-0.0265	0.0849	0.149	3.8024	Z00019212-1	solute carrier family 22 (organic cation transporter), member 17
679	Disp1	-0.1202	-0.072	-0.0423	0.0735	-0.0866	-0.0466	0.1052	0.189	3.4769	Z00074782-1	dispatched homolog 1 (Drosophila)
814	Fez2	-0.1166	-0.0584	-0.0497	0.0638	-0.0874	-0.0553	0.1214	0.182	4.0423	Z00011904-1	fasciculation and elongation protein zeta 2 (zygin II)
1445	Phlda3	-0.1152	-0.0885	-0.042	0.0815	-0.0662	-0.0673	0.1142	0.1835	4.6228	Z00024201-1	pleckstrin homology-like domain, family A, member 3
617	Csnk1g1	-0.1082	-0.0774	-0.0274	0.0442	-0.0733	-0.0432	0.109	0.1762	3.6702	Z00074147-1	casein kinase 1, gamma 1
780	Ercc5	-0.1182	-0.101	-0.0245	0.0577	-0.0736	-0.0353	0.1295	0.1654	4.2983	Z00075552-1	excision repair cross-complementing rodent repair deficiency, complementation group 5
942	Gtf2ird2	-0.1003	-0.1045	-0.0109	0.0515	-0.0716	-0.0595	0.1354	0.1599	3.2572	Z00058020-1	GTF2I repeat domain containing 2
1479	Plod3	-0.1033	-0.0775	-0.0252	0.0449	-0.0767	-0.0571	0.1367	0.1581	4.1725	Z00034845-1	procollagen-lysine, 2-oxoglutarate 5-dioxygenase 3
1646	Rnf169	-0.1178	-0.1019	-0.0247	0.053	-0.0861	-0.0625	0.149	0.191	3.758	Z00019766-1	ring finger protein 169
523	Cebpb	-0.1501	-0.0772	-0.0294	0.0748	-0.0845	-0.0346	0.1358	0.1653	3.6494	Z00005373-1	CCAAT/enhancer binding protein (C/EBP), beta
295	Ankrd56	-0.1321	-0.0975	-0.0067	0.0734	-0.0961	-0.0559	0.1554	0.1595	3.0525	Z00002113-1	ankyrin repeat domain 56
1551	Ptpdc1	-0.1404	-0.0729	-0.0038	0.07	-0.1086	-0.0637	0.1473	0.1722	3.0246	Z00037752-1	protein tyrosine phosphatase domain containing 1
759	Elf1	-0.1312	-0.0745	0.0115	0.0595	-0.0852	-0.0589	0.1229	0.1558	3.4128	Z00075010-1	E74-like factor 1
1205	Mbd2	-0.1449	-0.0879	0.0208	0.0586	-0.0817	-0.0563	0.1217	0.1696	3.59	Z00000825-1	methyl-CpG binding domain protein 2
499	Cd81	-0.1207	-0.0956	0.0127	0.072	-0.0797	-0.0612	0.1195	0.1529	4.716	Z00012732-1	CD 81 antigen
1865	Stx2	-0.1225	-0.1059	0	0.0857	-0.0883	-0.0587	0.1273	0.1626	3.3461	Z00035598-1	syntaxin 2
1301	N4bp2l1	-0.1236	-0.0952	-0.0163	0.0181	-0.1272	-0.0377	0.1678	0.2141	1.8849	Z00052408-1	NEDD4 binding protein 2-like 1
792	Extl3	-0.1364	-0.0371	-0.0644	0.0558	-0.1418	-0.0414	0.1375	0.2279	4.1072	Z00074662-1	exostoses (multiple)-like 3
1083	Lamb1-1	-0.1331	-0.0559	-0.0521	0.0687	-0.1147	-0.0702	0.1529	0.2045	4.6438	Z00055171-1	laminin B1 subunit 1
631	Ctsb	-0.145	-0.0561	-0.0549	0.0541	-0.133	-0.0399	0.1676	0.2072	2.7534	Z00055294-1	cathepsin B
466	Cast	-0.1472	-0.0504	-0.0523	0.0612	-0.1212	-0.0373	0.1426	0.2045	3.7152	Z00031322-1	calpastatin
1097	Letmd1	-0.1314	-0.047	-0.0711	0.0594	-0.1128	-0.0322	0.1394	0.1956	3.2162	Z00052723-1	LETM1 domain containing 1
240	Aebp1	-0.0938	-0.0337	-0.0596	0.0825	-0.1313	-0.0819	0.0915	0.2263	3.6333	Z00075378-1	AE binding protein 1
1842	St3gal5	-0.0982	-0.0243	-0.0804	0.0641	-0.1167	-0.0684	0.1184	0.2055	3.7594	Z00025438-1	ST3 beta-galactoside alpha-2,3-sialyltransferase 5
1312	Nck2	-0.1284	-0.0509	-0.059	0.0899	-0.1194	-0.0466	0.1019	0.2125	4.0579	Z00074512-1	non-catalytic region of tyrosine kinase adaptor protein 2
351	Atp6ap1	-0.1133	-0.0552	-0.0374	0.0864	-0.1103	-0.0655	0.0936	0.2018	4.7054	Z00074478-1	ATPase, H+ transporting, lysosomal accessory protein 1
1854	Stch	-0.1089	-0.0657	-0.0354	0.0984	-0.1203	-0.0709	0.1029	0.1999	3.3399	Z00018785-1	stress 70 protein chaperone, microsome-associated, human homolog
168	9530028C05	-0.1036	-0.0459	-0.061	0.0233	-0.097	-0.0258	0.1034	0.2064	3.9289	Z00042930-1	hypothetical protein 9530028C05
267	Akap13	-0.0946	-0.0415	-0.0436	0.0535	-0.1068	-0.0477	0.0847	0.1959	3.4171	Z00015459-1	A kinase (PRKA) anchor protein 13
930	Grina	-0.0907	-0.0462	-0.0506	0.0405	-0.0907	-0.0691	0.0937	0.213	4.2579	Z00074959-1	glutamate receptor, ionotropic, N-methyl D-aspartate-associated protein 1 (glutamate binding)
572	Col16a1	-0.1172	-0.0598	-0.0548	0.0486	-0.0978	-0.0576	0.1146	0.2239	2.9626	Z00023909-1	collagen, type XVI, alpha 1
1480	Plscr3	-0.1205	-0.0609	-0.0521	0.0704	-0.1047	-0.0614	0.1188	0.2104	3.9826	Z00023981-1	phospholipid scramblase 3
1939	Ticam1	-0.1189	-0.0559	-0.0599	0.0618	-0.0854	-0.0352	0.0897	0.2039	3.3359	Z00074171-1	toll-like receptor adaptor molecule 1
1096	Letm2	-0.1351	-0.2387	0.0056	0.1233	-0.0386	-0.1208	0.1898	0.2144	1.8847	Z00038825-1	leucine zipper-EF-hand containing transmembrane protein 2
189	A930001C03Rik	-0.1036	-0.1549	0.0221	0.0674	-0.0422	-0.1214	0.1263	0.2063	2.2554	Z00063318-1	RIKEN cDNA A930001C03 gene
497	Cd59a	-0.0693	-0.1765	0.0089	0.0884	-0.0443	-0.1035	0.0975	0.1986	3.1299	Z00074983-1	CD59a antigen
1980	Tmem80	-0.0925	-0.1776	0.0229	0.1201	-0.0849	-0.1287	0.1321	0.2086	2.7111	Z00073983-1	transmembrane protein 80
987	Hspa12b	-0.1407	-0.144	0.0245	0.0285	-0.076	-0.0994	0.1536	0.2536	2.0683	Z00022591-1	heat shock protein 12B
1130	LOC619634	-0.1298	-0.1543	-0.0321	0.0499	-0.0037	-0.0682	0.1043	0.2339	2.6615	Z00058246-1	0
393	BC046404	-0.1272	-0.1708	-0.0422	0.0916	-0.026	-0.0737	0.1462	0.2021	3.5414	Z00074729-1	cDNA sequence BC046404
248	Agbl3	-0.1151	-0.1645	-0.0077	0.0816	-0.0621	-0.0838	0.1361	0.2155	2.3483	Z00062193-1	ATP/GTP binding protein-like 3
1537	Prr15	-0.1333	-0.1691	-0.0323	0.0808	-0.0706	-0.0588	0.1477	0.2357	2.0502	Z00053673-1	proline rich 15
307	Apaf1	-0.0694	-0.1499	0.0013	0.0125	-0.0464	-0.0955	0.1606	0.1867	3.4635	Z00049908-1	apoptotic peptidase activating factor 1
1223	Mex3b	-0.0721	-0.1204	0.0031	0.0427	-0.0795	-0.0952	0.1283	0.1931	3.0576	Z00038935-1	mex3 homolog B (C. elegans)
2022	Trp53inp1	-0.1168	-0.1354	-0.0012	0.0312	-0.0102	-0.0322	0.1094	0.1552	4.5388	Z00034267-1	transformation related protein 53 inducible nuclear protein 1
1176	Ltb4r2	-0.1105	-0.1586	-0.0115	0.0496	-0.0383	-0.0633	0.1638	0.1688	2.1329	Z00023845-1	leukotriene B4 receptor 2
2146	Zfp365	-0.1247	-0.1541	0.0075	0.041	-0.0245	-0.0555	0.156	0.1542	3.6407	Z00074206-1	zinc finger protein 365
1560	Ptprb	0.008	0.011	-0.0985	0.0361	0.0051	-0.1417	0.1497	0.0304	2.2421	Z00041537-1	protein tyrosine phosphatase, receptor type, B
228	Adamts9	0.0379	-0.0812	-0.0871	-0.0816	-0.0114	-0.1113	0.1487	0.1861	3.1717	Z00062212-1	a disintegrin-like and metallopeptidase (reprolysin type) with thrombospondin type 1 motif, 9
600	Creb3l1	-0.0685	-0.0531	-0.0705	0.0387	-0.091	-0.1375	0.1077	0.2741	2.1242	Z00023933-1	cAMP responsive element binding protein 3-like 1
621	Cstad	-0.0561	-0.0657	-0.0768	-0.003	-0.1071	-0.1504	0.2162	0.2429	2.5187	Z00044358-1	CSA-conditional, T cell activation-dependent protein
976	Hoxc6	-0.0658	-0.0605	-0.1168	0.0382	-0.1045	-0.1949	0.2106	0.2937	1.7413	Z00027751-1	homeo box C6
453	Camk2n1	0.0089	-0.0671	-0.0146	-0.0328	-0.0861	-0.137	0.1547	0.174	3.115	Z00039141-1	calcium/calmodulin-dependent protein kinase II inhibitor 1
712	E030011O05Rik	0.0109	-0.1025	-0.0394	0.0206	-0.0608	-0.189	0.1737	0.1865	2.5201	Z00076114-1	RIKEN cDNA E030011O05 gene
1057	Kirrel3	0.0124	-0.0646	-0.073	0.0406	-0.1134	-0.1368	0.1504	0.1843	2.51	Z00070375-1	kin of IRRE like 3 (Drosophila)
963	Hist1h2bc	-0.1448	-0.034	-0.1516	-0.0062	-0.0394	0.0202	0.1707	0.1851	2.457	Z00034104-1	histone cluster 1, H2bc
1287	Myh7	-0.1216	0.0034	-0.1425	-0.0157	-0.0665	0.006	0.1648	0.1721	3.2673	Z00038561-1	myosin, heavy polypeptide 7, cardiac muscle, beta
220	Adam10	-0.0947	-0.0951	-0.1425	0.0555	-0.0814	-0.0774	0.2066	0.2291	2.013	Z00036020-1	a disintegrin and metallopeptidase domain 10
587	Cpeb2	-0.118	-0.0527	-0.1003	0.0786	-0.0796	-0.0714	0.1743	0.169	2.4141	Z00005907-1	cytoplasmic polyadenylation element binding protein 2
685	Dlx1	-0.0719	-0.0734	-0.1488	-0.0382	-0.0441	-0.027	0.1243	0.279	1.8422	Z00026075-1	distal-less homeobox 1
891	Glis3	-0.1163	-0.0242	-0.1365	0.0187	-0.0911	-0.0484	0.1419	0.256	2.9811	Z00026658-1	GLIS family zinc finger 3
736	EG619517	-0.0551	-0.0578	-0.0917	-0.0181	-0.1171	-0.0691	0.2007	0.2083	1.8859	Z00075751-1	predicted gene, EG619517
1720	Serpina3f	-0.0317	-0.0448	-0.1487	0.011	-0.0639	-0.1078	0.1499	0.236	1.8003	Z00055194-1	serine (or cysteine) peptidase inhibitor, clade A, member 3F
2161	Zkscan2	-0.0717	0.0033	-0.0898	-0.0448	-0.0713	-0.101	0.1424	0.233	2.1897	Z00036895-1	zinc finger with KRAB and SCAN domains 2
688	Dmpk	-0.0443	-0.0823	-0.0678	-0.0279	-0.039	-0.0787	0.1537	0.1862	3.0797	Z00074053-1	dystrophia myotonica-protein kinase
825	Fkbp14	-0.0685	-0.1107	-0.0512	-0.0315	-0.0455	-0.0729	0.1729	0.2074	2.8161	Z00056148-1	FK506 binding protein 14
493	Cd38	-0.0825	-0.0991	-0.0065	-0.0249	-0.0554	-0.0776	0.1672	0.1789	3.1399	Z00022075-1	CD38 antigen
1311	Ncam1	-0.0599	-0.0999	-0.0081	-0.0474	-0.0609	-0.0745	0.149	0.2016	3.229	Z00074108-1	neural cell adhesion molecule 1
1114	Lix1l	-0.0385	-0.0677	-0.0391	-0.0548	-0.0606	-0.0801	0.1235	0.2173	3.1254	Z00019696-1	Lix1-like
1356	Nrp2	-0.0557	-0.0466	-0.0186	-0.0522	-0.0671	-0.0619	0.1376	0.1645	4.3657	Z00036522-1	neuropilin 2
1164	Lrp1	-0.1004	-0.0836	-0.0474	-0.0334	-0.054	-0.0572	0.1417	0.2344	3.4802	Z00025803-1	low density lipoprotein receptor-related protein 1
1549	Ptges	-0.1039	-0.0899	-0.0578	0.0113	-0.0485	-0.0848	0.174	0.1996	2.8699	Z00007547-1	prostaglandin E synthase
1578	Rasa3	-0.0887	-0.0856	-0.071	-0.0099	-0.0588	-0.0851	0.176	0.223	3.6625	Z00074412-1	RAS p21 protein activator 3
589	Cpne2	-0.1004	-0.0773	-0.0766	0.0291	-0.056	-0.0591	0.1361	0.2043	3.2558	Z00075263-1	copine II
86	2700089E24Rik	-0.0863	-0.0994	-0.0436	0.042	-0.0867	-0.0849	0.1486	0.2103	3.1543	Z00019058-1	RIKEN cDNA 2700089E24 gene
2000	Tnrc18	-0.1024	-0.0755	-0.0544	0.0174	-0.0816	-0.0847	0.1471	0.2341	2.9783	Z00029339-1	trinucleotide repeat containing 18
2087	Vcan	-0.0808	-0.0251	-0.038	-0.0397	-0.0465	-0.0495	0.0834	0.1963	3.2484	Z00021292-1	versican
947	Haghl	-0.0019	-0.0861	0.0411	0.0221	-0.0492	-0.1101	0.0995	0.0845	3.9837	Z00035961-1	hydroxyacylglutathione hydrolase-like
81	2610204M08Rik	-0.0268	-0.0721	0.0263	0.0041	-0.0517	-0.1052	0.1259	0.0996	3.997	Z00035771-1	RIKEN cDNA 2610204M08 gene
949	Hbegf	-0.0154	-0.0438	0.0228	0.0032	-0.0716	-0.121	0.1386	0.0872	4.3205	Z00005116-1	heparin-binding EGF-like growth factor
1103	Lgmn	-0.0496	-0.0479	-0.0195	0.0011	-0.0449	-0.0889	0.1721	0.0775	4.2635	Z00070385-1	legumain
20	1500010J02Rik	-0.0361	-0.062	-0.0406	-0.0224	-0.0123	-0.0283	0.0978	0.1039	4.692	Z00018585-1	RIKEN cDNA 1500010J02 gene
668	Dctn1	-0.0419	-0.0649	-0.027	-0.0286	-0.008	-0.0389	0.1059	0.1034	4.4427	Z00004181-1	dynactin 1
239	Adssl1	-0.0353	-0.0736	-0.0416	-0.0151	-0.0358	-0.066	0.1448	0.1226	3.4624	Z00023081-1	adenylosuccinate synthetase like 1
1227	Mfge8	-0.0524	-0.0795	-0.0547	-0.0368	0.0041	-0.0571	0.1443	0.1321	4.7656	Z00018288-1	milk fat globule-EGF factor 8 protein
669	Dcxr	-0.0644	-0.1312	-0.0136	-0.0232	0.0413	-0.0434	0.1241	0.1104	3.8962	Z00035091-1	dicarbonyl L-xylulose reductase
776	Eps8l2	-0.0639	-0.1133	-0.0176	-0.0083	0.0226	-0.0785	0.1556	0.1035	3.1831	Z00056326-1	EPS8-like 2
1214	Mdm2	-0.0776	-0.1246	-0.0207	-0.0338	0.0267	-0.0614	0.1527	0.1386	3.6496	Z00008622-1	transformed mouse 3T3 cell double minute 2
308	Apeh	-0.0568	-0.1047	-0.0112	-0.0137	-0.0173	-0.0529	0.1459	0.1107	4.3239	Z00056481-1	acylpeptide hydrolase
1533	Pros1	-0.0633	-0.1205	0.0079	0.0054	-0.0127	-0.0588	0.1386	0.1033	3.4187	Z00055402-1	protein S (alpha)
1492	Pold4	-0.0602	-0.1047	0.0136	-0.0074	-0.0428	-0.0854	0.148	0.1388	3.7514	Z00058815-1	polymerase (DNA-directed), delta 4
1622	Rhod	-0.0782	-0.1096	0.0021	0.051	-0.0465	-0.088	0.1343	0.135	3.3451	Z00058135-1	ras homolog gene family, member D
943	Gtpbp2	-0.0796	-0.1106	-0.0072	0.0266	-0.04	-0.0629	0.1272	0.1465	4.1192	Z00074598-1	GTP binding protein 2
1697	Scn3b	-0.0779	-0.1028	-0.0076	0.0308	-0.0543	-0.0717	0.1451	0.1384	3.1973	Z00023031-1	sodium channel, voltage-gated, type III, beta
1848	Stambp	-0.06	-0.0989	-0.0061	0.0367	-0.062	-0.1021	0.1445	0.1479	2.9741	Z00023815-1	Stam binding protein
984	Hsdl2	-0.0441	-0.1206	-0.0262	0.0163	-0.0418	-0.0836	0.1495	0.1506	3.5025	Z00014295-1	hydroxysteroid dehydrogenase like 2
1968	Tmem136	-0.043	-0.1118	-0.0099	0.0211	-0.021	-0.1145	0.1311	0.148	3.3535	Z00066535-1	transmembrane protein 136
2097	Wbp1	-0.0221	-0.0823	-0.0048	-0.0097	-0.026	-0.0754	0.1031	0.1172	4.28	Z00012525-1	WW domain binding protein 1
34	1700021K19Rik	-0.0462	-0.0922	-0.0016	0.0052	-0.0466	-0.0819	0.1497	0.1137	3.8892	Z00040192-1	RIKEN cDNA 1700021K19 gene
2015	Trim11	-0.0252	-0.0937	-0.0045	-0.013	-0.0383	-0.099	0.1504	0.1234	3.9619	Z00012596-1	tripartite motif-containing 11
2128	Yipf2	-0.0222	-0.0863	-0.0112	0.011	-0.0307	-0.1	0.126	0.1134	3.972	Z00056411-1	Yip1 domain family, member 2
19	1300018I05Rik	-0.0733	-0.0544	-0.0281	0.0366	-0.0364	-0.0079	0.0581	0.1054	4.4749	Z00074747-1	RIKEN cDNA 1300018I05 gene
329	Arpc1b	-0.0656	-0.0262	-0.0363	-0.0111	-0.0387	-0.0079	0.0722	0.1136	4.4459	Z00001159-1	actin related protein 2/3 complex, subunit 1B
1314	Ncoa6	-0.0799	-0.038	-0.0272	0.0136	-0.0494	-0.0133	0.0726	0.1215	4.1878	Z00025740-1	nuclear receptor coactivator 6
12	1110039B18Rik	-0.0739	-0.0652	-0.0697	0.0269	-0.0215	-0.0164	0.1061	0.1136	4.157	Z00075311-1	RIKEN cDNA 1110039B18 gene
365	B4galt7	-0.0569	-0.0522	-0.0554	-0.0007	-0.0412	-0.0186	0.1001	0.1251	3.7336	Z00034123-1	xylosylprotein beta1,4-galactosyltransferase, polypeptide 7 (galactosyltransferase I)
1276	Mtvr2	-0.082	-0.025	-0.0412	0.0346	-0.0676	-0.0373	0.0754	0.1431	4.1205	Z00059270-1	mammary tumor virus receptor 2
1692	Scap	-0.0673	-0.0416	-0.0461	0.021	-0.0453	-0.0324	0.0821	0.1296	4.4531	Z00014050-1	SREBF chaperone
1953	Tm2d2	-0.0693	-0.0457	-0.0239	0.0339	-0.0558	-0.0459	0.0874	0.1193	3.9837	Z00017350-1	TM2 domain containing 2
1796	Smurf1	-0.0759	-0.0219	-0.0543	0.0116	-0.0634	-0.0354	0.1037	0.1354	3.943	Z00062186-1	SMAD specific E3 ubiquitin protein ligase 1
327	Arl8a	-0.0807	-0.0556	-0.0504	0.0216	-0.0535	-0.0367	0.1223	0.133	3.9798	Z00041936-1	ADP-ribosylation factor-like 8A
2125	Xpa	-0.0798	-0.054	-0.039	0.0275	-0.06	-0.0361	0.1067	0.1346	3.8839	Z00026193-1	xeroderma pigmentosum, complementation group A
237	Adnp	-0.0218	-0.0473	-0.0169	-0.0065	-0.0621	-0.0529	0.1003	0.1072	4.2592	Z00012241-1	activity-dependent neuroprotective protein
861	Galnt2	-0.0369	-0.041	-0.0338	0.0327	-0.0696	-0.059	0.0758	0.1317	3.9802	Z00006026-1	UDP-N-acetyl-alpha-D-galactosamine:polypeptide N-acetylgalactosaminyltransferase 2
363	B4galt3	-0.0575	-0.0638	-0.015	0.0511	-0.0719	-0.0559	0.0924	0.1205	4.2154	Z00019177-1	UDP-Gal:betaGlcNAc beta 1,4-galactosyltransferase, polypeptide 3
435	C530043G21Rik	-0.0541	-0.0564	-0.0232	0.0512	-0.0729	-0.0665	0.0921	0.1298	4.3703	Z00061953-1	RIKEN cDNA C530043G21 gene
1593	Rcor1	-0.0379	-0.0535	-0.0237	0.0423	-0.0738	-0.071	0.0905	0.1269	3.9582	Z00020566-1	REST corepressor 1
91	2900064A13Rik	-0.0696	-0.0344	-0.0169	0.066	-0.0901	-0.0645	0.1042	0.1054	4.0559	Z00074482-1	RIKEN cDNA 2900064A13 gene
1506	Ppib	-0.077	-0.0409	-0.0182	0.0591	-0.0744	-0.0424	0.0821	0.1118	4.4788	Z00034536-1	peptidylprolyl isomerase B
682	Dlg3	-0.0586	-0.0461	-0.0091	0.0512	-0.0662	-0.0531	0.0677	0.1141	4.1364	Z00010003-1	discs, large homolog 3 (Drosophila)
1600	Rela	-0.0667	-0.054	-0.0113	0.0633	-0.0628	-0.0541	0.0635	0.122	4.1929	Z00059693-1	v-rel reticuloendotheliosis viral oncogene homolog A (avian)
1717	2007-09-01	-0.0499	-0.0611	-0.0411	0.0621	-0.085	-0.0438	0.1147	0.104	1.7547	Z00030707-1	Mus musculus BALB/c anti-glycophorin A type M antibody A09 mRNA, partial cds
642	Cyfip1	-0.049	-0.0755	-0.0028	0.0257	-0.0663	-0.0605	0.1096	0.1188	4.2306	Z00004413-1	cytoplasmic FMR1 interacting protein 1
782	Erlin2	-0.0361	-0.0614	-0.0036	0.0249	-0.0599	-0.0606	0.1037	0.093	3.7381	Z00076950-1	ER lipid raft associated 2
622	Cstb	-0.0665	-0.0548	0.0115	0.0179	-0.0565	-0.0666	0.1147	0.1002	4.0514	Z00022484-1	cystatin B
939	Gsto1	-0.056	-0.0675	0.0148	0.0222	-0.0661	-0.0873	0.1302	0.1098	4.1731	Z00035584-1	glutathione S-transferase omega 1
583	Comt	-0.0465	-0.061	0.0062	0.069	-0.0761	-0.0878	0.1019	0.0943	3.6477	Z00075059-1	catechol-O-methyltransferase
2019	Trim32	-0.0336	-0.0709	0.002	0.0677	-0.0877	-0.0837	0.0968	0.1094	3.6808	Z00011762-1	tripartite motif-containing 32
2129	Yipf3	-0.0423	-0.0542	-0.008	0.0405	-0.0971	-0.078	0.1224	0.1166	4.0479	Z00075088-1	Yip1 domain family, member 3
1601	Rell1	-0.0628	-0.0586	-0.0479	0.0335	-0.0608	-0.0687	0.1478	0.1175	4.1658	Z00000611-1	RELT-like 1
1860	Stk36	-0.0439	-0.0791	-0.0439	-0.0072	-0.06	-0.0772	0.1586	0.1526	3.1501	Z00063338-1	serine/threonine kinase 36 (fused homolog, Drosophila)
133	4933428G20Rik	-0.0613	-0.0644	-0.0322	0.0101	-0.076	-0.0806	0.1538	0.1506	3.5144	Z00041585-1	RIKEN cDNA 4933428G20 gene
1941	Timp1	-0.0698	-0.0562	-0.0271	-0.0112	-0.0861	-0.0702	0.1622	0.1584	4.0345	Z00075361-1	tissue inhibitor of metalloproteinase 1
683	Dlg5	-0.0572	-0.0422	-0.0848	-0.0067	-0.0569	-0.0365	0.1155	0.1687	4.41	Z00074931-1	discs, large homolog 5 (Drosophila)
412	Bcl6	-0.0711	-0.0579	-0.0382	-0.0297	-0.0509	-0.025	0.1355	0.1374	3.3896	Z00056964-1	B-cell leukemia/lymphoma 6
221	Adam15	-0.047	-0.0488	-0.0561	-0.0111	-0.0562	-0.0504	0.1288	0.1407	3.7285	Z00075214-1	a disintegrin and metallopeptidase domain 15 (metargidin)
1507	Ppic	-0.0521	-0.0527	-0.0328	-0.0019	-0.0812	-0.0513	0.1356	0.1363	3.5044	Z00034673-1	peptidylprolyl isomerase C
2137	Zcchc6	-0.0783	-0.0864	-0.0458	-0.0061	-0.0382	-0.04	0.133	0.1618	3.9712	Z00074968-1	zinc finger, CCHC domain containing 6
386	BC022623	-0.0687	-0.1296	0.0029	0.0855	-0.0558	-0.0735	0.0938	0.1454	3.7223	Z00034373-1	cDNA sequence BC022623
1724	Serpine2	-0.11	-0.1338	-0.0038	0.0862	-0.0401	-0.0637	0.1171	0.1481	3.4234	Z00007118-1	serine (or cysteine) peptidase inhibitor, clade E, member 2
254	AI413194	-0.0696	-0.104	0.025	0.1137	-0.0513	-0.1138	0.0748	0.1252	3.5621	Z00040132-1	expressed sequence AI413194
1330	Nfil3	-0.0552	-0.1008	0.017	0.0515	-0.0442	-0.1255	0.0849	0.1722	2.9838	Z00022461-1	nuclear factor, interleukin 3, regulated
1485	Pmepa1	-0.0583	-0.1183	0.0148	0.046	-0.0361	-0.0939	0.091	0.1548	3.7898	Z00012808-1	prostate transmembrane protein, androgen induced 1
1954	Tm9sf3	-0.0541	-0.117	0.027	0.076	-0.0744	-0.1186	0.0922	0.169	3.4694	Z00062773-1	transmembrane 9 superfamily member 3
382	BC008155	-0.0443	-0.0786	0.0512	0.0656	-0.0832	-0.0947	0.0918	0.0922	4.1271	Z00044138-1	cDNA sequence BC008155
332	Arsa	-0.051	-0.0958	0.0475	0.05	-0.0737	-0.0786	0.1116	0.0899	3.9454	Z00058593-1	arylsulfatase A
1016	Insig2	-0.0478	-0.1011	0.0231	0.0595	-0.0597	-0.0758	0.1104	0.0915	3.7026	Z00036335-1	insulin induced gene 2
338	Asb1	-0.0712	-0.1059	0.0328	0.0681	-0.0702	-0.083	0.12	0.1093	3.2469	Z00037245-1	ankyrin repeat and SOCS box-containing protein 1
1244	Mlycd	-0.0839	-0.1102	0.0287	0.064	-0.0847	-0.0796	0.1299	0.1358	3.8547	Z00031816-1	malonyl-CoA decarboxylase
1347	Npdc1	-0.0707	-0.0964	0.0141	0.0463	-0.0731	-0.0825	0.1294	0.133	4.2188	Z00020677-1	neural proliferation, differentiation and control gene 1
321	Arid3a	-0.0714	-0.0725	0.0114	0.0614	-0.08	-0.0857	0.1085	0.1282	3.6511	Z00025459-1	AT rich interactive domain 3A (Bright like)
1318	Ndfip2	-0.0845	-0.0892	0.0114	0.0763	-0.0732	-0.0744	0.1156	0.1179	3.8017	Z00035544-1	Nedd4 family interacting protein 2
1976	Tmem38a	-0.0907	-0.0894	0.0084	0.0842	-0.0866	-0.0744	0.1167	0.1318	3.404	Z00045184-1	transmembrane protein 38A
46	2010100O12Rik	-0.0857	-0.0874	0.0207	0.0906	-0.0827	-0.0987	0.1069	0.1363	4.487	Z00036146-1	RIKEN cDNA 2010100O12 gene
303	Anxa4	-0.0782	-0.0966	0.0363	0.0915	-0.0827	-0.0932	0.1107	0.1123	3.502	Z00074288-1	annexin A4
1295	Myo18a	-0.0736	-0.1104	0.0309	0.0921	-0.066	-0.092	0.0879	0.1311	3.6977	Z00074256-1	myosin XVIIIa
2131	Zbed3	-0.049	-0.0955	0.042	0.0738	-0.0932	-0.1096	0.1009	0.1306	3.3011	Z00035538-1	zinc finger, BED domain containing 3
1033	Itgb4	-0.115	-0.0734	0.0107	0.048	-0.0992	-0.0569	0.1574	0.1283	3.6758	Z00036745-1	integrin beta 4
1779	Slc4a11	-0.1037	-0.1012	0.0239	0.0425	-0.0668	-0.0694	0.1555	0.1192	3.932	Z00062016-1	solute carrier family 4, sodium bicarbonate transporter-like, member 11
512	Cdipt	-0.1003	-0.0507	-0.0346	0.051	-0.0648	-0.024	0.1079	0.1154	4.3953	Z00075969-1	CDP-diacylglycerol--inositol 3-phosphatidyltransferase (phosphatidylinositol synthase)
1397	P2rx4	-0.1131	-0.0628	0.0037	0.0639	-0.0754	-0.0458	0.1209	0.1085	3.6051	Z00019202-1	purinergic receptor P2X, ligand-gated ion channel 4
2026	Tsc22d1	-0.1169	-0.0321	-0.0057	0.089	-0.0727	-0.0787	0.0986	0.1184	4.73	Z00035905-1	TSC22 domain family, member 1
1996	Tnni2	-0.1044	-0.082	-0.0528	0.0491	-0.0342	-0.0955	0.167	0.1529	2.8634	Z00024410-1	troponin I, skeletal, fast 2
2071	Unc84b	-0.1293	-0.0668	-0.0052	0.0519	-0.034	-0.0912	0.1219	0.1528	3.6511	Z00046009-1	unc-84 homolog B (C. elegans)
1765	Slc27a3	-0.1001	-0.0837	-0.0321	0.0457	0.0033	-0.0212	0.092	0.0961	3.9699	Z00075405-1	solute carrier family 27 (fatty acid transporter), member 3
[truncated: 171 more rows]
