# Supplementary material for: Functional Heterogeneity of Embryonic Stem Cells Revealed through Translational Amplification of an Early Endodermal Transcript
Source: PLoS Biol. 2010 May 25;8(5):e1000379. doi: 10.1371/journal.pbio.1000379 (PMC2876051; doi:10.1371/journal.pbio.1000379)
Supplement: Table S2 — Gene Ontology (GO) terms over-represented among genes overexpressed in the V+S− fraction compared to V−S−. The set of genes was identified using criteria: FDR ≤0.05, change ≥1.5-fold. Only significant GO categories are shown (FDR ≤0.05, N members ≥5). (0.13 MB XLS) [file pbio.1000379.s007.xls]

## Sheet: GO_V+S-vsV-S+up1.5fold
Supplementary Table S2. Gene ontology (GO) terms over-represented among genes over expressed in the V+S- fraction
GO id	Annotation	N genes with GO in list	List size	Enrichment ratio (top)	N genes with GO total	N genes total	z	p	FDR	Gene symbols
GO:0032502	developmental process	300	1118	1.659	2663	15729	9.16	0	0	Acta1,Actg2,Adam10,Adamts1,Adamts4,Add2,Afp,Alcam,Aldh1a3,Angpt1,Angpt2,Anxa2,Anxa4,Apaf1,Asah2,Asb1,Bag2,Baiap2l1,Barhl2,Bcl2l11,Bcl6,Bex1,Bin1,Bmp1,Bmp5,Bmp8a,Bnip2,Capg,Capn2,Casp12,Casp6,Cav1,Cav2,Cbfb,Cd28,Cd40,Cd44,Cd59a,Cd59b,Cdc42ep1,Cdh2,Cebpb,Cflar,Cited1,Cited2,Clic5,Clu,Col5a2,Col8a1,Bmi1,Commd3,Cryab,Crym,Csf1,Cspg4,Ctgf,Cxadr,Cxcr4,Cyfip1,Cyr61,Dab2,Dap,Dbn1,Dclk1,Ddit4,Dhh,Dip2a,Di…
GO:0005576	extracellular region	271	1118	1.709	2343	15729	9.103	0	0	Abi3bp,Acadl,Adam10,Adam15,Adamts1,Adamts12,Adamts4,Adamts9,Aebp1,Afp,Rnpc3,Amy1,Angpt1,Angpt2,Angptl2,Antxr1,Anxa2,Areg,Arsj,Art3,Atp6ap1,B2m,Bace2,Bmp1,Bmp5,Bmp8a,Bmper,C1ql3,C2,Cacna2d1,Calcb,Capg,Ccdc80,Ccl17,Ccl7,Cd248,Cd33,Cd40,Cd47,Cd59a,Cd59b,Cd99l2,Cdh2,Ces5,Cgref1,Chrnb1,Chst1,Chst2,Cldn4,Clu,Cmtm3,Cmtm8,Col12a1,Col16a1,Col1a2,Col27a1,Col4a1,Col4a2,Col4a5,Col5a1,Col5a2,Col6a3,Col7a1,Col…
GO:0007275	multicellular organismal development	243	1118	1.724	2085	15729	8.674	0	0	Acta1,Actg2,Adam10,Adamts1,Adamts4,Add2,Afp,Alcam,Aldh1a3,Angpt1,Angpt2,Anxa2,Anxa4,Apaf1,Asb1,Baiap2l1,Barhl2,Bcl2l11,Bcl6,Bex1,Bin1,Bmp1,Bmp5,Bmp8a,Capn2,Cav1,Cav2,Cbfb,Cd28,Cd40,Cd44,Cdh2,Cebpb,Cited1,Cited2,Clic5,Col5a2,Col8a1,Bmi1,Commd3,Cryab,Crym,Csf1,Cspg4,Ctgf,Cxadr,Cxcr4,Cyfip1,Cyr61,Dab2,Dbn1,Dclk1,Dhh,Dip2a,Disp1,Dkk3,Dlx1,Dlx2,Ebf2,Eda2r,Edil3,Efna5,Elk3,En1,Enc1,Ercc5,Etv1,Eya4,Fabp…
GO:0044421	extracellular region part	235	1118	1.776	1964	15729	8.955	0	0	Abi3bp,Acadl,Adam10,Adam15,Adamts1,Adamts12,Adamts4,Adamts9,Aebp1,Afp,Rnpc3,Amy1,Angpt1,Angpt2,Angptl2,Antxr1,Anxa2,Areg,Art3,Atp6ap1,B2m,Bace2,Bmp1,Bmp5,Bmp8a,C2,Cacna2d1,Ccl17,Ccl7,Cd248,Cd33,Cd47,Cd59a,Cd59b,Cd99l2,Cdh2,Ces5,Cgref1,Chrnb1,Chst1,Chst2,Cldn4,Clu,Cmtm3,Cmtm8,Col12a1,Col16a1,Col1a2,Col27a1,Col4a1,Col4a2,Col4a5,Col5a1,Col5a2,Col6a3,Col7a1,Col8a1,Colec11,Cpd,Cpe,Cpz,Csf1,Cspg4,Cst3,…
GO:0048856	anatomical structure development	214	1118	1.76	1803	15729	8.361	0	0	Acta1,Actg2,Adamts1,Adamts4,Add2,Afp,Alcam,Aldh1a3,Angpt1,Angpt2,Anxa2,Anxa4,Apaf1,Asb1,Baiap2l1,Barhl2,Bcl2l11,Bcl6,Bex1,Bmp1,Bmp5,Bmp8a,Capg,Capn2,Cav1,Cav2,Cbfb,Cd28,Cd40,Cd44,Cdc42ep1,Cdh2,Cebpb,Cited1,Cited2,Clic5,Col5a2,Col8a1,Bmi1,Commd3,Cryab,Crym,Csf1,Cspg4,Ctgf,Cxadr,Cxcr4,Cyfip1,Cyr61,Dab2,Dbn1,Dclk1,Dhh,Efna5,Egfr,Elk3,En1,Etv1,Fabp7,Fas,Fbxw4,Fgf5,Flnb,Fos,Foxc1,Foxj1,Foxl2,Foxq1,Fzd…
GO:0005615	extracellular space	211	1118	1.685	1847	15729	7.683	0	0	Abi3bp,Acadl,Aebp1,Afp,Rnpc3,Amy1,Angpt1,Angpt2,Angptl2,Antxr1,Areg,Art3,Atp6ap1,B2m,Bace2,Bmp1,Bmp5,Bmp8a,C2,Cacna2d1,Ccl17,Ccl7,Cd248,Cd33,Cd47,Cd59a,Cd59b,Cd99l2,Cdh2,Ces5,Cgref1,Chrnb1,Chst1,Chst2,Cldn4,Clu,Cmtm3,Cmtm8,Col12a1,Col1a2,Col4a1,Col4a2,Col4a5,Col5a1,Col5a2,Col6a3,Col7a1,Col8a1,Colec11,Cpd,Cpe,Csf1,Cst3,Ctgf,Ctsc,Ctsh,Ctsl,Cx3cl1,Cxcl1,Cyp1a1,Cyp1b1,Cyr61,Dhh,Dkk3,Ecm1,Edil3,Efna5,…
GO:0048731	system development	195	1118	1.803	1608	15729	8.266	0	0	Acta1,Actg2,Adamts1,Adamts4,Add2,Afp,Alcam,Aldh1a3,Angpt1,Angpt2,Anxa2,Anxa4,Apaf1,Asb1,Baiap2l1,Barhl2,Bcl2l11,Bcl6,Bex1,Bmp1,Bmp5,Bmp8a,Capn2,Cav1,Cav2,Cbfb,Cd28,Cd40,Cd44,Cdh2,Cebpb,Cited1,Cited2,Clic5,Col5a2,Col8a1,Bmi1,Commd3,Cryab,Crym,Csf1,Cspg4,Ctgf,Cxadr,Cxcr4,Cyfip1,Cyr61,Dbn1,Dclk1,Dhh,Efna5,Elk3,En1,Etv1,Fabp7,Fas,Fgf5,Flnb,Fos,Foxc1,Foxl2,Foxq1,Gal,Gata3,Gata6,Glis2,Gnas,Hdac7,Hectd1…
GO:0048869	cellular developmental process	192	1118	1.685	1681	15729	7.283	0	0	Acta1,Alcam,Aldh1a3,Angpt1,Angpt2,Apaf1,Asah2,Bag2,Barhl2,Bcl2l11,Bcl6,Bex1,Bin1,Bmp1,Bmp5,Bmp8a,Bnip2,Capn2,Casp12,Casp6,Cav1,Cav2,Cbfb,Cd28,Cd40,Cd59a,Cd59b,Cebpb,Cflar,Cited1,Cited2,Clic5,Clu,Bmi1,Commd3,Csf1,Cspg4,Ctgf,Cxcr4,Cyfip1,Dab2,Dap,Dbn1,Dclk1,Ddit4,Dhh,Dlx1,Dlx2,Dmrta1,Eda2r,Efna5,Eid1,En1,Etv1,Fabp7,Fas,Fcgr3,Fgf5,Fndc3b,Foxc1,Foxl2,Fzd1,Gata3,Gata6,Glis2,Gnas,Gzmd,Gzme,Hdac7,Hipk3,…
GO:0030154	cell differentiation	192	1118	1.685	1681	15729	7.283	0	0	Acta1,Alcam,Aldh1a3,Angpt1,Angpt2,Apaf1,Asah2,Bag2,Barhl2,Bcl2l11,Bcl6,Bex1,Bin1,Bmp1,Bmp5,Bmp8a,Bnip2,Capn2,Casp12,Casp6,Cav1,Cav2,Cbfb,Cd28,Cd40,Cd59a,Cd59b,Cebpb,Cflar,Cited1,Cited2,Clic5,Clu,Bmi1,Commd3,Csf1,Cspg4,Ctgf,Cxcr4,Cyfip1,Dab2,Dap,Dbn1,Dclk1,Ddit4,Dhh,Dlx1,Dlx2,Dmrta1,Eda2r,Efna5,Eid1,En1,Etv1,Fabp7,Fas,Fcgr3,Fgf5,Fndc3b,Foxc1,Foxl2,Fzd1,Gata3,Gata6,Glis2,Gnas,Gzmd,Gzme,Hdac7,Hipk3,…
GO:0005886	plasma membrane	168	1118	1.527	1605	15729	5.527	0	0	Abcb1b,Abcb4,Actn1,Adam10,Adam8,Adam9,Adcy6,Adfp,Ahnak,Alcam,Amfr,Amotl1,Antxr1,Anxa1,Anxa2,Anxa4,Arhgap21,Atp1a1,B2m,Bcar1,Cacna1h,Cacna2d1,Cadps,Camk2d,Cav1,Cav2,Cd151,Cd248,Cd28,Cd33,Cd40,Cd44,Cd47,Cd59a,Cd59b,Cd81,Cdh13,Cdh2,Cgn,Chrnb1,Cldn23,Cldn4,Cryab,Cspg4,Cxadr,Cyfip1,Dab2,Dlg5,Dsg2,Dsp,Egfr,En1,Erbb2ip,Erc2,Olfr54,Fas,Flnb,Ghr,Gja3,Gnao1,Gnas,Gng10,Gng11,Gng12,Gng13,Gpc6,Gpr124,Gria3,Gr…
GO:0048513	organ development	159	1118	1.803	1311	15729	7.388	0	0	Acta1,Actg2,Adamts1,Adamts4,Add2,Afp,Aldh1a3,Angpt1,Angpt2,Anxa2,Anxa4,Apaf1,Asb1,Bcl2l11,Bcl6,Bmp1,Bmp5,Bmp8a,Capn2,Cav1,Cav2,Cbfb,Cd28,Cd44,Cdh2,Cebpb,Cited1,Cited2,Clic5,Col5a2,Col8a1,Bmi1,Commd3,Cryab,Crym,Csf1,Cspg4,Ctgf,Cxadr,Cxcr4,Cyr61,Dclk1,Dhh,Elk3,En1,Etv1,Fabp7,Fas,Flnb,Foxc1,Foxl2,Foxq1,Gata6,Gnas,Hdac7,Hoxc6,Hspb2,Htr2b,Id1,Id2,Ifi204,Mnda,Ifnz,Igf1r,Igf2,Il15,Il18,Ilk,Inhba,Irs2,It…
GO:0048468	cell development	124	1118	1.636	1114	15729	5.421	0	0	Acta1,Alcam,Aldh1a3,Apaf1,Asah2,Bag2,Barhl2,Bcl2l11,Bcl6,Bex1,Bnip2,Capn2,Casp12,Casp6,Cav2,Cbfb,Cd28,Cd40,Cd59a,Cd59b,Cebpb,Cflar,Clic5,Clu,Cspg4,Cxcr4,Dab2,Dap,Dclk1,Ddit4,Dlx1,Eda2r,Efna5,En1,Etv1,Fabp7,Fas,Fcgr3,Fgf5,Foxc1,Foxl2,Gata6,Gzmd,Gzme,Hipk3,Ifi204,Mnda,Ifnz,Il18,Ilk,Itgav,Itgb1,Itm2b,Jak2,Kif5c,Klf7,Krt18,Krt20,Krt8,Lif,Lrp1,Lsp1,Ltbr,Mdga1,Mmd,Mmp9,Mtch1,Mtpn,Myh7,Myh6,Myh9,Nab1,Nd…
GO:0048518	positive regulation of biological process	116	1118	1.923	904	15729	6.898	0	0	Aldh1a3,Atp1a1,Barhl2,Bcl2l11,Bcl6,Bex1,C2,Casp12,Casp6,Cav1,Cbfb,Cd28,Cd40,Cd47,Cd59a,Cd59b,Cd81,Cebpb,Cflar,Cited2,Cited4,Bmi1,Commd3,Csf1,Dap,Dlx2,Dusp22,Ebf2,Egfr,Elf1,Ets1,Etv1,Fabp4,Fas,Fcgr3,Fndc3b,Foxc1,Foxl2,Gata3,Gata6,Glis2,Glis3,Gnas,Ncoa2,Id2,Ifi204,Mnda,Il11,Il15,Il18,Ilk,Irs2,Itga8,Itgb1,Itm2b,Itpkb,Jun,Klf7,Lif,Lyn,Maf,Maml2,Maml3,Mapre3,Masp1,Mfge8,Mmp9,Mtch1,Ncam1,Nenf,Nfat5,Ngf…
GO:0009653	anatomical structure morphogenesis	112	1118	1.604	1024	15729	4.932	0	0	Adamts1,Alcam,Aldh1a3,Angpt1,Angpt2,Anxa2,Apaf1,Baiap2l1,Barhl2,Bcl2l11,Bcl6,Bmp1,Capg,Cav1,Cd44,Cdc42ep1,Cdh2,Cebpb,Cited1,Cited2,Clic5,Col8a1,Csf1,Cspg4,Ctgf,Cxcr4,Cyfip1,Cyr61,Dab2,Dclk1,Efna5,Egfr,Elk3,En1,Etv1,Foxc1,Foxj1,Foxl2,Foxq1,Fzd1,Gata6,Gnas,Hectd1,Hoxc6,Id1,Igf1r,Igf2,Il18,Ilk,Itga8,Itgav,Itgb4,Jun,Kif5c,Klf7,Krt6a,Krt8,Lif,Mmp14,Mmp19,Myh9,Nck2,Ndn,Ngf,Npnt,Nppb,Nrg1,Nrp1,Ntng2,P2r…
GO:0048519	negative regulation of biological process	107	1118	1.732	914	15729	5.575	0	0	Adamts1,Angpt2,Anxa2,Anxa5,Atp1a1,Bcl6,Bex1,Bhlhb2,Bin1,Bmper,Capg,Cav1,Cav2,Cd59a,Cd59b,Cdkn2b,Cebpb,Cflar,Bmi1,Commd3,Ctbp1,Ddit4,Ddit4l,Dkk3,Dlx1,Eid1,Elf1,Fabp4,Fabp7,Fas,Foxc1,Fzd1,Gchfr,Glis2,Glis3,Ncoa2,Gsn,Hdac7,Hipk3,Hivep1,Id1,Id2,Il11,Inhba,Irf2bp2,Itgb1,Jak2,Jun,Kcna5,Kiss1r,Lats1,Lif,Loh11cr2a,Lrp1,Lzts2,Mbd2,Mxd4,Nab1,Nbl1,Nck2,Notch3,Nrg1,Nrp1,P2rx7,Plekho1,Pmaip1,Prdm6,Procr,Prox1…
GO:0048522	positive regulation of cellular process	106	1118	2.013	794	15729	7.024	0	0	Aldh1a3,Barhl2,Bcl2l11,Bcl6,Bex1,Casp12,Casp6,Cbfb,Cd28,Cd40,Cd47,Cd81,Cebpb,Cflar,Cited2,Cited4,Bmi1,Commd3,Csf1,Dap,Dlx2,Dusp22,Ebf2,Egfr,Ets1,Etv1,Fas,Fcgr3,Fndc3b,Foxc1,Foxl2,Gata3,Gata6,Glis2,Glis3,Gnas,Ncoa2,Id2,Ifi204,Mnda,Il11,Il15,Il18,Ilk,Irs2,Itga8,Itgb1,Itm2b,Itpkb,Jun,Klf7,Lif,Lyn,Maf,Maml2,Maml3,Mapre3,Mfge8,Mmp9,Mtch1,Ncam1,Nenf,Nfat5,Ngf,Ngfrap1,Nkx2-2,Npnt,Nr4a2,Nrg1,Pbx1,Pcbd1,P…
GO:0005509	calcium ion binding	95	1118	1.924	740	15729	6.213	0	0	Actn1,Alox5,Rnpc3,Amy1,Anxa1,Anxa2,Anxa3,Anxa4,Anxa5,Arsb,Arsj,Bmp1,Cacna1h,Cacna2d1,Cadps,Capn2,Cd248,Cdh10,Cdh13,Cdh2,Cdh9,Cerk,Cgref1,Colec11,Crb2,Dsg2,Edil3,Efcab5,Efemp2,Ehd4,Eltd1,F8,Fat4,Fkbp10,Fkbp14,Fkbp7,Fkbp9,Fstl1,Furin,Galnt1,Galnt14,Galnt3,Galnt7,Galntl4,Gsn,Itga11,Itga8,Itgav,Lrp1,Lrp2,Ltbp1,Man1c1,Masp1,Mmp12,Mmp14,Mmp19,Mmp2,Mmp9,Mvp,Myl6,Notch3,Npnt,Nucb1,Pcdh12,Pcdh18,Pcdh8,Pcd…
GO:0048523	negative regulation of cellular process	92	1118	1.611	838	15729	4.481	0	0	Atp1a1,Bcl6,Bex1,Bhlhb2,Bin1,Bmper,Capg,Cav1,Cav2,Cd59a,Cd59b,Cdkn2b,Cebpb,Cflar,Bmi1,Commd3,Ctbp1,Ddit4,Ddit4l,Dkk3,Dlx1,Eid1,Elf1,Fabp4,Fas,Foxc1,Fzd1,Glis2,Glis3,Ncoa2,Gsn,Hdac7,Hipk3,Hivep1,Id1,Id2,Il11,Irf2bp2,Itgb1,Jak2,Jun,Kiss1r,Lats1,Lif,Loh11cr2a,Lrp1,Lzts2,Mbd2,Mxd4,Nab1,Nbl1,Nck2,Notch3,Nrg1,Nrp1,Plekho1,Pmaip1,Prdm6,Prox1,Rb1,Rgs17,Rgs3,Rgs4,Rgs5,Rgs8,B3gnt1,Rin1,Sema3f,Smad3,Smarca2…
GO:0050793	regulation of developmental process	86	1118	1.892	680	15729	5.746	0	0	Adamts1,Aldh1a3,Angpt2,Apaf1,Barhl2,Bcl2l11,Bcl6,Bex1,Casp12,Casp6,Cav1,Cd28,Cd59a,Cd59b,Cdc42ep1,Cebpb,Cflar,Csf1,Cyfip1,Dap,Dlx1,Fas,Fcgr3,Fndc3b,Foxc1,Foxl2,Gnas,Hdac7,Id1,Id2,Ifi204,Mnda,Il15,Il18,Inhba,Itgb1,Itm2b,Itpkb,Lama4,Lif,Maf,Mmp9,Mtch1,Myh9,Nab1,Ngf,Ngfrap1,Nkx2-2,Notch3,Nrg1,Nrp1,P2rx7,Pea15a,Perp,Plxnb1,Pmaip1,Prdm6,Rb1,Rhoq,Rhou,Runx1,Sema3f,Serpine1,Serpinf1,Sh3glb1,Smad3,Smad5,…
GO:0005856	cytoskeleton	86	1118	1.548	812	15729	3.966	0	0	Acta1,Actg2,Actn1,Add2,Afap1,Anxa2,Arhgap21,Arhgap6,Arpc5,Cald1,Camk2n1,Cdc42ep1,Cgn,Dbn1,Dmn,Dynlt3,Egfr,Eml3,Enc1,Erc2,Flnb,Flnc,Frmd6,Gsn,Invs,Jak2,Kif1b,Kif1c,Kif21a,Kif5c,Krt15,Krt18,Krt19,Krt20,Krt6a,Krt7,Krt75,Krt8,Lmna,Mapre3,Marcks,Micall1,Mid2,Msn,Mst1r,Myh7,Myh6,Myh9,Myl6,Mylip,Myo18a,Myo5b,Ndn,Palld,Parp4,Parva,Pdlim2,Pdlim7,Pea15a,Perp,Plec1,Procr,Pstpip1,Ptpn13,Ptpn14,Rb1,B3gnt1,Rin…
GO:0022610	biological adhesion	85	1118	2.446	539	15729	7.963	0	0	Adam8,Aebp1,Alcam,Apaf1,Arhgap6,Bcar1,Bcl2l11,Bcl6,Cd33,Cd44,Cd47,Cdh10,Cdh13,Cdh2,Cdh9,Cntnap4,Col12a1,Col16a1,Col1a2,Col27a1,Col4a1,Col4a2,Col4a5,Col5a1,Col5a2,Col6a3,Col7a1,Col8a1,Csf1,Ctgf,Cx3cl1,Cxadr,Cyr61,Ddr1,Dsg2,Edil3,F8,Hectd1,Il18,Itga11,Itga8,Itgav,Itgb1,Itgb4,Itgb6,Lama4,Lamb1-1,Lamb3,Lamc2,Lpp,Mfge8,Myh9,Ncam1,Npnt,Nrp1,Nrp2,Parva,Pcdh12,Pcdh18,Pcdh8,Pcdhb20,Pcdhb21,Pcdhb22,Pcdhga1…
GO:0007155	cell adhesion	85	1118	2.446	539	15729	7.963	0	0	Adam8,Aebp1,Alcam,Apaf1,Arhgap6,Bcar1,Bcl2l11,Bcl6,Cd33,Cd44,Cd47,Cdh10,Cdh13,Cdh2,Cdh9,Cntnap4,Col12a1,Col16a1,Col1a2,Col27a1,Col4a1,Col4a2,Col4a5,Col5a1,Col5a2,Col6a3,Col7a1,Col8a1,Csf1,Ctgf,Cx3cl1,Cxadr,Cyr61,Ddr1,Dsg2,Edil3,F8,Hectd1,Il18,Itga11,Itga8,Itgav,Itgb1,Itgb4,Itgb6,Lama4,Lamb1-1,Lamb3,Lamc2,Lpp,Mfge8,Myh9,Ncam1,Npnt,Nrp1,Nrp2,Parva,Pcdh12,Pcdh18,Pcdh8,Pcdhb20,Pcdhb21,Pcdhb22,Pcdhga1…
GO:0065008	regulation of biological quality	80	1118	1.537	760	15729	3.759	0.0001	0.001	Abat,Adora1,Anxa2,Anxa5,Arpc5,Atp1a1,Bcl6,Cadps,Capg,Cav1,Cd81,Cdc42ep1,Chrnb1,Crim1,Ctgf,Cyfip1,Cyr61,Efemp2,Elavl1,Emp1,Emp3,Esm1,F2r,F3,F8,Fabp4,Fas,Foxc1,Gata3,Gsn,Hrc,Htra3,Id2,Igfbp5,Igfbp7,Il10rb,Jph2,Kcna5,Large,Ltf,Lyn,Mbp,Mttp,Myh7,Myh6,Myh9,Nab1,Ndn,Ngf,Nppb,Nr4a2,P2rx4,P2rx7,Plscr3,Pou3f1,Ppp3ca,Prnd,Prnp,Procr,Pros1,Ptgs2,Qsox1,Rb1,Rhoq,Rhou,Slc24a3,Smad5,Socs5,Sprr1b,Stat5b,Tgfb3,Th…
GO:0008233	peptidase activity	78	1118	2.006	586	15729	5.955	0	0	Abhd4,Abhd5,Abhd7,Adam10,Adam15,Adam8,Adam9,Adamts1,Adamts12,Adamts17,Adamts4,Adamts7,Adamts9,Aebp1,Agbl2,Agbl3,Apaf1,Apeh,Aph1b,Bace2,Bmp1,C2,Capn2,Casp12,Casp6,Cflar,Cpb1,Cpd,Cpe,Cpm,Cpz,Ctla2a,Ctla2b,Ctsb,Ctsc,Ctsh,Ctsl,Cyld,Dhh,Furin,Gzmd,Gzme,Gzmn,Htra3,Klk1b27,Ltf,Masp1,Mcpt8,Mmp12,Mmp14,Mmp19,Mmp2,Mmp23,Mmp9,Otud7a,Otud7b,Pgm5,Plau,Pm20d1,Prss2,Prss23,Rhbdd1,Rnpepl1,Senp7,Serpinb9b,Serpine…
GO:0030234	enzyme regulator activity	73	1118	1.831	594	15729	5.01	0	0	Anxa1,Anxa2,Anxa3,Apaf1,Arhgap18,Arhgap21,Arhgap29,Arhgap6,Arhgef17,Bcar3,Camk2n1,Cast,Cav1,Ccng1,Ccng2,Cd109,Cdgap,Cdkn2b,Chn2,Col7a1,Crim1,Cst3,Ctla2b,Ddef1,Dock10,Dock8,Garnl3,Gmip,Gng10,Gng12,Lxn,Map4k5,Ngef,Pik3r3,Plekhg2,Plod2,Pomt2,Ppp2r2b,Prkg2,Rasa3,Rgn,Rgnef,Rgs17,Rgs3,Rgs4,Rgs5,Rgs8,B3gnt1,Rin1,Rin3,Rtkn,Scg5,Serpina3n,Serpinb9b,Serpine1,Serpine2,Serpinf1,Serpinh1,Sipa1l2,Socs5,Sos2,Sp…
GO:0008219	cell death	69	1118	1.627	623	15729	3.932	0	0	Aldh1a3,Apaf1,Asah2,Bag2,Bcl2l11,Bcl6,Bnip2,Casp12,Casp6,Cd28,Cd40,Cd59a,Cd59b,Cebpb,Cflar,Clu,Dap,Ddit4,Dlx1,Eda2r,Fas,Fcgr3,Foxc1,Foxl2,Gata6,Gzmd,Gzme,Hipk3,Ifi204,Mnda,Ifnz,Il18,Ilk,Itgav,Itm2b,Jak2,Krt18,Krt20,Krt8,Lrp1,Lsp1,Ltbr,Mmd,Mmp9,Mtch1,Ngfrap1,Pdcd6ip,Pea15a,Perp,Phlda1,Pmaip1,Rtkn,Samd4,Serpinb9b,Sh3glb1,Shb,Smo,Sox9,Stambp,Stat5b,Ticam1,Tm2d1,Tnfaip3,Tnfrsf1a,Tnfsf13b,Tns4,Trp53in…
GO:0016265	death	69	1118	1.627	623	15729	3.932	0	0	Aldh1a3,Apaf1,Asah2,Bag2,Bcl2l11,Bcl6,Bnip2,Casp12,Casp6,Cd28,Cd40,Cd59a,Cd59b,Cebpb,Cflar,Clu,Dap,Ddit4,Dlx1,Eda2r,Fas,Fcgr3,Foxc1,Foxl2,Gata6,Gzmd,Gzme,Hipk3,Ifi204,Mnda,Ifnz,Il18,Ilk,Itgav,Itm2b,Jak2,Krt18,Krt20,Krt8,Lrp1,Lsp1,Ltbr,Mmd,Mmp9,Mtch1,Ngfrap1,Pdcd6ip,Pea15a,Perp,Phlda1,Pmaip1,Rtkn,Samd4,Serpinb9b,Sh3glb1,Shb,Smo,Sox9,Stambp,Stat5b,Ticam1,Tm2d1,Tnfaip3,Tnfrsf1a,Tnfsf13b,Tns4,Trp53in…
GO:0007399	nervous system development	69	1118	1.613	628	15729	3.861	0.0001	0	Alcam,Aldh1a3,Apaf1,Baiap2l1,Barhl2,Bex1,Cebpb,Cited2,Bmi1,Commd3,Cspg4,Cxcr4,Cyfip1,Dbn1,Dclk1,Efna5,En1,Etv1,Fabp7,Fgf5,Fos,Foxc1,Gal,Gata3,Glis2,Hdac7,Hectd1,Igf1r,Irs2,Itga8,Kif5c,Klf7,Lif,Lrp2,Mbp,Mdga1,Met,Mtch1,Mtpn,Nab1,Ndn,Ngef,Ngf,Nkx2-2,Notch3,Nr2f1,Nr4a2,Nrg1,Nrp1,Nrp2,Ntng2,Pex2,Pitx1,Plxnb1,Pou3f1,Rgnef,Robo3,Runx1,Sema3b,Sema3f,Sema4c,Serpine2,Smo,Src,Tcf7l2,Timp2,Top2b,Twist1,Ulk2…
GO:0006508	proteolysis	67	1118	1.683	587	15729	4.137	0	0	Abhd4,Abhd5,Abhd7,Adam10,Adam15,Adam8,Adam9,Adamts1,Adamts12,Adamts17,Adamts4,Adamts7,Adamts9,Aebp1,Agbl2,Agbl3,Apaf1,Apeh,Bace2,Bmp1,C2,Capn2,Casp12,Casp6,Cd59a,Cd59b,Cflar,Cpb1,Cpd,Cpe,Cpm,Cpz,Ctsb,Ctsc,Ctsh,Ctsl,Cyld,Dhh,Furin,Gzmd,Gzme,Htra3,Klk1b27,Masp1,Mcpt8,Mmp12,Mmp14,Mmp19,Mmp2,Mmp23,Mmp9,Pgm5,Plau,Pm20d1,Prss2,Prss23,Rnf11,Senp7,Usp53,Spink5,St14,Tgm2,Tinagl,Tmprss11f,Uhrf2,Usp25,Usp27…
GO:0005102	receptor binding	64	1118	1.669	565	15729	3.975	0	0	Angpt1,Angpt2,Angptl2,Areg,Bmp1,Bmp5,Bmp8a,Calcb,Ccl17,Ccl7,Cmtm3,Cmtm8,Csf1,Ctgf,Cx3cl1,Cxcl1,Dok1,Fgf5,Gal,Gdf6,Ncoa2,Ifnz,Igf2,Il11,Il15,Il18,Il24,Inhba,Irs2,Itgb1,Itgb6,Lama4,Lif,Lyn,Mfge8,Nenf,Ngf,Ngfrap1,Npnt,Nppb,Nrg1,Nsmaf,Rln1,S100a11,S100a6,Sct,Sdcbp,Socs5,Tgfa,Tgfb3,Timp2,Tnc,Tnfsf13b,Tnfsf4,Tnfsf9,Uts2,Ucn2,Ulbp1,Vav3,Vgf,Vtcn1,Wnt11,Wnt2b,Wnt4,
GO:0002376	immune system process	64	1118	1.529	611	15729	3.303	0.0009	0.005	Add2,B2m,Bcl6,C2,Cbfb,Ccl17,Ccl7,Cd28,Cd40,Cd47,Cd59a,Cd59b,Cd81,Bmi1,Commd3,Csf1,Cx3cl1,Cxcl1,Cxcr4,Elf1,Faim3,Fas,Fcgr3,Gnas,Hdac7,Id2,Ifnz,Il15,Il18,Il1rap,Il24,Itpkb,Jak2,Lif,Ltbr,Ly96,Lyn,Masp1,Myh9,Nfkb2,Pbx1,Podxl,Procr,Ptx3,Rb1,Rorc,Runx1,Shb,Smad3,Smad5,Socs5,Spon2,Stat5b,Tap1,Tgfbr2,Ticam1,Timp1,Tirap,Tlr4,Tlr6,Tnfsf13b,Tnfsf4,Tnfsf9,Tshr,Ulbp1,Vtcn1,
GO:0012501	programmed cell death	63	1118	1.536	599	15729	3.311	0.0009	0.005	Aldh1a3,Apaf1,Asah2,Bag2,Bcl2l11,Bcl6,Bnip2,Casp12,Casp6,Cd28,Cd40,Cebpb,Cflar,Dap,Ddit4,Dlx1,Eda2r,Fas,Fcgr3,Foxc1,Foxl2,Gata6,Hipk3,Ifi204,Mnda,Ifnz,Il18,Ilk,Itgav,Itm2b,Jak2,Krt18,Krt20,Krt8,Lrp1,Lsp1,Ltbr,Mmp9,Mtch1,Ngfrap1,Pdcd6ip,Pea15a,Perp,Phlda1,Pmaip1,Rtkn,Samd4,Sh3glb1,Shb,Smo,Sox9,Stambp,Stat5b,Ticam1,Tm2d1,Tnfaip3,Tnfrsf1a,Tnfsf13b,Tns4,Trp53inp1,Twist1,Ulbp1,Unc5b,Xpa,
GO:0031012	extracellular matrix	62	1118	3.683	282	15729	9.811	0	0	Adam10,Adam15,Adamts1,Adamts12,Adamts4,Adamts9,Anxa2,Col12a1,Col16a1,Col1a2,Col27a1,Col4a1,Col4a2,Col4a5,Col5a1,Col5a2,Col6a3,Col7a1,Col8a1,Cpz,Cspg4,Ctgf,Cthrc1,Ecm1,Efemp2,Gpc6,Lama4,Lamb1-1,Lamb3,Lamc2,Lox,Ltbp1,Magee1,Matn4,Mfap2,Mmp12,Mmp14,Mmp19,Mmp2,Mmp23,Mmp9,Npnt,Ntng2,Olfml2b,Pgm5,Postn,Sgce,Smoc2,Sparc,Spon2,Tgfbi,Tgfbr3,Tgm2,Timp1,Timp2,Timp3,Tnc,Vcan,Wnt11,Wnt2b,Wnt4,Wnt9a,
GO:0006915	apoptosis	62	1118	1.528	592	15729	3.247	0.0011	0.006	Aldh1a3,Apaf1,Asah2,Bag2,Bcl2l11,Bcl6,Bnip2,Casp12,Casp6,Cd28,Cd40,Cebpb,Cflar,Dap,Ddit4,Dlx1,Fas,Fcgr3,Foxc1,Foxl2,Gata6,Hipk3,Ifi204,Mnda,Ifnz,Il18,Ilk,Itgav,Itm2b,Jak2,Krt18,Krt20,Krt8,Lrp1,Lsp1,Ltbr,Mmp9,Mtch1,Ngfrap1,Pdcd6ip,Pea15a,Perp,Phlda1,Pmaip1,Rtkn,Samd4,Sh3glb1,Shb,Smo,Sox9,Stambp,Stat5b,Ticam1,Tm2d1,Tnfaip3,Tnfrsf1a,Tnfsf13b,Tns4,Trp53inp1,Twist1,Ulbp1,Unc5b,Xpa,
GO:0005578	proteinaceous extracellular matrix	61	1118	3.673	278	15729	9.711	0	0	Adam10,Adam15,Adamts1,Adamts12,Adamts4,Adamts9,Anxa2,Col12a1,Col16a1,Col1a2,Col27a1,Col4a1,Col4a2,Col4a5,Col5a1,Col5a2,Col6a3,Col7a1,Col8a1,Cpz,Cspg4,Ctgf,Cthrc1,Ecm1,Efemp2,Gpc6,Lama4,Lamb1-1,Lamb3,Lamc2,Lox,Ltbp1,Magee1,Matn4,Mfap2,Mmp12,Mmp14,Mmp19,Mmp2,Mmp23,Mmp9,Npnt,Ntng2,Pgm5,Postn,Sgce,Smoc2,Sparc,Spon2,Tgfbi,Tgfbr3,Tgm2,Timp1,Timp2,Timp3,Tnc,Vcan,Wnt11,Wnt2b,Wnt4,Wnt9a,
GO:0008283	cell proliferation	60	1118	1.754	507	15729	4.209	0	0	Anxa1,Asah2,Bcl6,Bex1,Cav1,Cav2,Cd28,Cd40,Cd81,Col8a1,Bmi1,Commd3,Csf1,Cspg4,Cxcr4,Dusp22,Egfr,Fabp7,Fgf5,Foxc1,Ifnar2,Igf2,Il11,Il15,Il18,Ilk,Irs2,Itgb1,Jak2,Kiss1r,Lhx9,Lif,Lrp2,Lyn,Met,Nck2,Pbx1,Pdx1,Pmaip1,Pold4,Prox1,Ptgs2,Rb1,S100a6,Shb,Smad3,Smarca2,Smo,Sox9,Sp6,Stat5b,Tax1bp3,Tbx20,Tgfa,Tgfb3,Tgfbr2,Ticam1,Timp2,Tnfsf13b,Tsg101,Uhrf2,
GO:0005198	structural molecule activity	59	1118	1.752	499	15729	4.166	0	0	Acta1,Actg2,Add2,Arpc5,Cldn23,Cldn4,Col12a1,Col16a1,Col1a2,Col27a1,Col4a1,Col4a2,Col4a5,Col5a1,Col5a2,Col6a3,Col7a1,Col8a1,Cryab,Crym,Cthrc1,Cyld,Gsn,Krt15,Krt18,Krt19,Krt20,Krt6a,Krt7,Krt75,Krt8,Lama4,Lamb1-1,Lamb3,Lamc2,Lmna,Matn4,Mbp,Msn,Myl6,Perp,Plec1,Ptpn13,Ptpn14,Sprr1b,Thbs1,Tmem178,Tnnc1,Tnni2,Tnnt2,Tnnt3,Tns4,Tpm1,Tpm2,Tubb6,Vcl,Vim,Wnt9a,Zfp282,
GO:0009887	organ morphogenesis	59	1118	1.709	510	15729	3.985	0	0	Adamts1,Aldh1a3,Angpt1,Angpt2,Anxa2,Bcl2l11,Bmp1,Cav1,Cdh2,Cebpb,Cited1,Cited2,Clic5,Col8a1,Csf1,Cspg4,Ctgf,Cxcr4,Cyr61,Elk3,Foxc1,Foxl2,Gata6,Gnas,Hoxc6,Id1,Igf1r,Igf2,Il18,Itga8,Itgav,Lif,Mmp19,Nrp1,Pbx1,Plac1,Runx1,Serpine1,Serpinf1,Shb,Smad3,Smad5,Smo,Srpx,Rpgr,Tbx20,Tcf7l2,Tgfa,Tgfb3,Tgfbr2,Thbs1,Tnfaip2,Tnnt2,Tshz1,Vezf1,Wnt11,Wnt2b,Wnt4,Wnt9a,Zfpm2,
GO:0006366	transcription from RNA polymerase II promoter	57	1118	1.871	455	15729	4.565	0	0	Ankrd1,Arntl2,Bcl6,Cbfb,Cebpb,Cited2,Bmi1,Commd3,Ctbp1,Dlx2,Eid1,Ets1,Fhl2,Foxc1,Foxl2,Gata3,Gata6,Glis2,Glis3,Glrp1,Ncoa2,Hdac7,Hipk3,Id1,Id2,Ifi204,Mnda,Ifnar2,Il11,Irf2bp2,Jun,Lif,Maf,Maml2,Maml3,Mbd2,Meis1,Nfat5,Nkx2-2,Nr4a2,Pbx1,Pdx1,Rb1,Smad3,Smad5,Sox7,Sox9,Sp6,Stat5b,Tcf12,Hnf4a,Tcf4,Tcf7l2,Tnfrsf1a,Twist2,Wwtr1,Zfhx3,Zfpm1,Zfpm2,
GO:0006357	regulation of transcription from RNA polymerase II promoter	56	1118	2.055	412	15729	5.19	0	0	Ankrd1,Arntl2,Bcl6,Cbfb,Cebpb,Cited2,Bmi1,Commd3,Ctbp1,Dlx2,Eid1,Ets1,Fhl2,Foxc1,Foxl2,Gata3,Gata6,Glis2,Glis3,Glrp1,Ncoa2,Hdac7,Hipk3,Id1,Id2,Ifi204,Mnda,Ifnar2,Il11,Irf2bp2,Jun,Lif,Maf,Maml2,Maml3,Mbd2,Meis1,Nfat5,Nkx2-2,Nr4a2,Pbx1,Pdx1,Rb1,Smad3,Smad5,Sox7,Sox9,Stat5b,Tcf12,Hnf4a,Tcf4,Tcf7l2,Tnfrsf1a,Twist2,Wwtr1,Zfhx3,Zfpm1,Zfpm2,
GO:0044430	cytoskeletal part	55	1118	1.663	487	15729	3.651	0.0002	0.001	Acta1,Actg2,Actn1,Anxa2,Arpc5,Cald1,Camk2n1,Cgn,Dmn,Dynlt3,Eml3,Flnb,Invs,Kif1b,Kif1c,Kif21a,Kif5c,Krt15,Krt18,Krt19,Krt20,Krt6a,Krt7,Krt75,Krt8,Lmna,Mapre3,Marcks,Mid2,Mst1r,Myh7,Myh6,Myh9,Myl6,Myo18a,Myo5b,Ndn,Palld,Parp4,Pdlim7,Pea15a,Procr,Pstpip1,Rb1,Tmod3,Tnnc1,Tnni2,Tnnt2,Tnnt3,Tpm1,Tpm2,Tpm3,Tpm4,Tubb6,Vim,Zfp282,
GO:0009893	positive regulation of metabolic process	51	1118	1.861	409	15729	4.275	0	0	Barhl2,Cbfb,Cd28,Cd40,Cebpb,Cited2,Cited4,Dlx2,Ebf2,Ets1,Etv1,Fcgr3,Foxc1,Foxl2,Gata3,Gata6,Glis2,Glis3,Ncoa2,Il11,Jun,Klf7,Lif,Lyn,Maf,Maml2,Maml3,Mapre3,Nfat5,Nkx2-2,Nr4a2,Pbx1,Pcbd1,Pdx1,Ptx3,Rb1,Rhog,Samd4,Smad3,Smad5,Sox9,Stat5b,Tbx20,Hnf4a,Tcf7l2,Ticam1,Tlr4,Tnfrsf1a,Ulbp1,Wwtr1,Zfpm2,
GO:0009966	regulation of signal transduction	50	1118	1.986	379	15729	4.666	0	0	Afap1,Arhgef17,Bcl6,Bmper,Cav1,Cited2,Csf1,Ddef1,Ddit4,Ddit4l,Dkk3,Dusp22,Elf1,Garnl3,Il11,Itga8,Itpkb,Lif,Lrp1,Lyn,Mtch1,Ncam1,Nck2,Nenf,Ngef,Npnt,Nrg1,Plekhg2,Ramp1,Rasa3,Rgnef,Rgs17,Rgs3,Rgs4,Rgs5,Rgs8,Sipa1l2,Smad3,Socs5,Sos2,Tax1bp3,Tiam2,Ticam1,Timp2,Tlr4,Tlr6,Trio,Vav3,Wnt4,Wnt9a,
GO:0009605	response to external stimulus	50	1118	1.662	443	15729	3.472	0.0005	0.003	Alox5,Anxa2,Anxa5,Bcl6,C2,Ccl17,Ccl7,Cd28,Cd44,Cd59a,Cd59b,Chst1,Chst2,Cmtm3,Cmtm8,Creb3,Cxcl1,Cxcr4,Cyr61,Efemp2,Elk3,Etv1,F2r,F3,F8,Fabp4,Fabp7,Fcgr3,Hdac7,Il10rb,Itgb6,Lsp1,Lxn,Ly96,Masp1,Nrp2,Pla2g7,Procr,Pros1,Robo3,Sema3f,Serpina3n,Stat5b,Thbd,Thbs1,Ticam1,Tirap,Tlr4,Tlr6,Tnfrsf1a,Tnfsf4,
GO:0008092	cytoskeletal protein binding	49	1118	2.239	335	15729	5.413	0	0	Actn1,Add2,Afap1,Anxa2,Arpc5,Bcl2l11,Cald1,Cap2,Capg,Cnn2,Coro2a,Cyfip1,Dbn1,Dlg5,Enc1,Eps8l2,Fhdc1,Flnb,Flnc,Fmnl2,Gsn,Kif1b,Limch1,Lsp1,Mapre3,Marcks,Msn,Myh7,Myh6,Myh9,Mylip,Myo5b,Ndn,Palld,Parva,Plec1,Plekhn1,Klhl17,Pstpip1,Sdc2,Sdc3,Syne2,Synpo,Tmod3,Tnni2,Tns4,Tpm1,Tpm2,Tpm3,Tpm4,Vcl,
GO:0031325	positive regulation of cellular metabolic process	49	1118	1.923	382	15729	4.403	0	0	Barhl2,Cbfb,Cd28,Cd40,Cebpb,Cited2,Cited4,Dlx2,Ebf2,Ets1,Etv1,Foxc1,Foxl2,Gata3,Gata6,Glis2,Glis3,Ncoa2,Il11,Jun,Klf7,Lif,Lyn,Maf,Maml2,Maml3,Mapre3,Nfat5,Nkx2-2,Nr4a2,Pbx1,Pcbd1,Pdx1,Ptx3,Rb1,Rhog,Samd4,Smad3,Smad5,Sox9,Stat5b,Tbx20,Hnf4a,Tcf7l2,Ticam1,Tnfrsf1a,Ulbp1,Wwtr1,Zfpm2,
GO:0004175	endopeptidase activity	48	1118	1.85	387	15729	4.104	0	0	Adam10,Adam15,Adam8,Adam9,Adamts1,Adamts12,Adamts17,Adamts4,Apeh,Aph1b,Bace2,Bmp1,C2,Capn2,Casp12,Casp6,Cflar,Ctsb,Ctsc,Ctsh,Ctsl,Furin,Gzmd,Gzme,Gzmn,Htra3,Klk1b27,Ltf,Masp1,Mcpt8,Mmp12,Mmp14,Mmp19,Mmp2,Mmp23,Mmp9,Pgm5,Plau,Prss2,Prss23,Rhbdd1,Serpine1,St14,Tgm2,Tinagl,Tmprss11f,Usp27x,Usp47,
GO:0006928	cell motility	47	1118	2.125	336	15729	4.961	0	0	Alcam,Arpc5,Atp1a1,Barhl2,Bcar1,Bcl6,Cdh2,Csf1,Cspg4,Ctgf,Cxcr4,Dclk1,Efna5,Etv1,Fcgr3,Foxc1,Fut8,Irs2,Itga11,Kif5c,Kiss1r,Klf7,Lama4,Ltb4r2,Mdga1,Mmp14,Myh9,Nck2,Ndn,Nr2f1,Nrg1,Nrp1,Nrp2,Pafah1b2,Pex2,Podxl,Ptp4a1,Robo3,Rras2,Sema3f,Smo,St14,Tmod3,Top2b,Twist1,Vav3,Vcl,
GO:0051674	localization of cell	47	1118	2.125	336	15729	4.961	0	0	Alcam,Arpc5,Atp1a1,Barhl2,Bcar1,Bcl6,Cdh2,Csf1,Cspg4,Ctgf,Cxcr4,Dclk1,Efna5,Etv1,Fcgr3,Foxc1,Fut8,Irs2,Itga11,Kif5c,Kiss1r,Klf7,Lama4,Ltb4r2,Mdga1,Mmp14,Myh9,Nck2,Ndn,Nr2f1,Nrg1,Nrp1,Nrp2,Pafah1b2,Pex2,Podxl,Ptp4a1,Robo3,Rras2,Sema3f,Smo,St14,Tmod3,Top2b,Twist1,Vav3,Vcl,
GO:0043565	sequence-specific DNA binding	46	1118	1.529	439	15729	2.787	0.0053	0.02	Bach2,Barhl2,Bcl6,Cebpb,Creb3,Creb3l1,Creb3l2,Creb5,Dlx1,Dlx2,Elf1,Elk3,En1,Ets1,Etv1,Fos,Fosl1,Fosl2,Foxc1,Foxj1,Foxl2,Foxq1,Gata3,Gata6,Hlx,Hoxc6,Jun,Lhx9,Maf,Mbd2,Meis1,Nfatc1,Nfil3,Nkx2-2,Nr2f1,Nr4a2,Pbx1,Pdx1,Pitx1,Pou3f1,Prrx2,Rorc,Sox9,Hnf4a,Tshz1,Zfhx3,
GO:0030054	cell junction	45	1118	1.724	386	15729	3.522	0.0004	0.002	Abcb1b,Abcb4,Actn1,Ahnak,Amotl1,Anxa2,Arhgap21,Bcar1,Cadps,Cdh2,Cgn,Chrnb1,Cldn23,Cldn4,Cxadr,Cyfip1,Dlg5,Dsg2,Dsp,Erbb2ip,Erc2,Flnb,Gja3,Gria3,Grip1,Ilk,Lpp,Mpp5,Myh9,Parva,Pcdh12,Pcdhga12,Pcdhga2,Pcdhgb2,Pcdhga7,Pcdhgb7,Pcdhgc5,Pcdhgb1,Pcdhga5,Pcdhga10,Pcdhgc3,Pcdhgb5,Pcdhga4,Pcdhgc4,Pcdhga11,Pcdhgb4,Pcdhgb6,Pcdhga6,Pcdhga9,Pcdhgb8,Pcdhga3,Pcdhga8,Perp,Pgm5,Plekhn1,Klhl17,Shank2,Svop,Synpo,Synp…
GO:0007167	enzyme linked receptor protein signaling pathway	44	1118	2.446	279	15729	5.681	0	0	Angpt1,Angpt2,Bcar1,Bex1,Bmp5,Bmp8a,Bmper,Cited2,Col1a2,Cryab,Cspg4,Ctgf,Ddr1,Dok1,Dusp22,Egfr,Ephb6,Foxc1,Fut8,Id1,Igf1r,Irs2,Itga8,Jak2,Lox,Ltbp1,Met,Nck2,Ndn,Npnt,Nrp1,Pik3r3,Ptpn1,Ptprn,Ptprt,Rgmb,Smad3,Smad5,Socs5,Sparc,Stxbp4,Tgfbr2,Timp3,Wnt4,
GO:0045935	positive regulation of nucleobase, nucleoside, nucleotide and nucleic acid metabolic process	43	1118	2.043	318	15729	4.496	0	0	Cbfb,Cd28,Cd40,Cebpb,Cited2,Cited4,Dlx2,Ebf2,Ets1,Etv1,Foxc1,Foxl2,Gata3,Gata6,Glis2,Glis3,Ncoa2,Il11,Jun,Klf7,Lif,Maf,Maml2,Maml3,Mapre3,Nfat5,Nkx2-2,Nr4a2,Pbx1,Pcbd1,Pdx1,Rb1,Rhog,Smad3,Smad5,Sox9,Stat5b,Tbx20,Hnf4a,Tcf7l2,Tnfrsf1a,Wwtr1,Zfpm2,
GO:0042127	regulation of cell proliferation	43	1118	1.86	345	15729	3.914	0	0	Anxa1,Bcl6,Bex1,Cav1,Cav2,Cd28,Cd40,Cd81,Bmi1,Commd3,Csf1,Dusp22,Egfr,Il11,Il15,Il18,Ilk,Irs2,Itgb1,Jak2,Kiss1r,Lif,Lyn,Nck2,Pbx1,Pdx1,Pmaip1,Pold4,Prox1,Ptgs2,Rb1,Smad3,Smarca2,Smo,Sox9,Sp6,Stat5b,Tax1bp3,Tgfb3,Tgfbr2,Ticam1,Timp2,Tnfsf13b,Tsg101,
GO:0051094	positive regulation of developmental process	42	1118	2.386	272	15729	5.395	0	0	Aldh1a3,Bcl2l11,Casp12,Casp6,Cd28,Cebpb,Cflar,Csf1,Dap,Fas,Fcgr3,Fndc3b,Foxl2,Gnas,Id2,Ifi204,Mnda,Il18,Itm2b,Itpkb,Lif,Mmp9,Mtch1,Ngf,Ngfrap1,Nkx2-2,P2rx7,Perp,Plxnb1,Pmaip1,Rb1,Runx1,Sh3glb1,Smad5,Socs5,Stat5b,Tgfbr2,Ticam1,Tm2d1,Trp53inp1,Ulbp1,Wnt9a,Xpa,
GO:0009892	negative regulation of metabolic process	42	1118	1.793	348	15729	3.642	0.0002	0.001	Atp1a1,Bcl6,Bhlhb2,Capg,Cav1,Cd59a,Cd59b,Bmi1,Commd3,Ctbp1,Eid1,Fabp4,Fzd1,Gchfr,Glis2,Glis3,Ncoa2,Gsn,Hdac7,Hipk3,Hivep1,Id1,Id2,Irf2bp2,Jun,Mbd2,Mxd4,Nab1,Nrg1,Prdm6,Rb1,Rnf128,Smad3,Sox9,Spink5,Tbx20,Tcf4,Tmod3,Tsg101,Twist2,Wwtr1,Zfhx3,Zfpm1,Zfpm2,
GO:0016477	cell migration	41	1118	2.169	288	15729	4.751	0	0	Alcam,Barhl2,Bcar1,Cdh2,Csf1,Cspg4,Ctgf,Cxcr4,Dclk1,Efna5,Etv1,Fcgr3,Foxc1,Fut8,Irs2,Itga11,Kif5c,Kiss1r,Klf7,Lama4,Ltb4r2,Mdga1,Mmp14,Nck2,Ndn,Nr2f1,Nrg1,Nrp1,Nrp2,Pex2,Podxl,Ptp4a1,Robo3,Rras2,Sema3f,Smo,St14,Top2b,Twist1,Vav3,Vcl,
GO:0045941	positive regulation of transcription	41	1118	2.014	307	15729	4.301	0	0	Cbfb,Cebpb,Cited2,Cited4,Dlx2,Ebf2,Ets1,Etv1,Foxc1,Foxl2,Gata3,Gata6,Glis2,Glis3,Ncoa2,Il11,Jun,Klf7,Lif,Maf,Maml2,Maml3,Mapre3,Nfat5,Nkx2-2,Nr4a2,Pbx1,Pcbd1,Pdx1,Rb1,Rhog,Smad3,Smad5,Sox9,Stat5b,Tbx20,Hnf4a,Tcf7l2,Tnfrsf1a,Wwtr1,Zfpm2,
GO:0031324	negative regulation of cellular metabolic process	40	1118	1.772	335	15729	3.479	0.0005	0.003	Atp1a1,Bcl6,Bhlhb2,Capg,Cav1,Cd59a,Cd59b,Bmi1,Commd3,Ctbp1,Eid1,Fabp4,Fzd1,Glis2,Glis3,Ncoa2,Gsn,Hdac7,Hipk3,Hivep1,Id1,Id2,Irf2bp2,Jun,Mbd2,Mxd4,Nab1,Nrg1,Prdm6,Rb1,Smad3,Sox9,Spink5,Tbx20,Tcf4,Tmod3,Tsg101,Twist2,Wwtr1,Zfhx3,Zfpm1,Zfpm2,
GO:0022008	neurogenesis	40	1118	1.623	362	15729	2.952	0.0031	0.014	Alcam,Barhl2,Bex1,Cebpb,Cspg4,Cxcr4,Dclk1,Efna5,En1,Etv1,Fabp7,Fgf5,Kif5c,Klf7,Lif,Mdga1,Mtch1,Mtpn,Nab1,Ndn,Ngf,Nkx2-2,Notch3,Nr2f1,Nr4a2,Nrg1,Nrp1,Ntng2,Pex2,Plxnb1,Rgnef,Robo3,Runx1,Sema3f,Smo,Timp2,Top2b,Twist1,Ulk2,Zfhx3,
GO:0003779	actin binding	39	1118	2.486	244	15729	5.437	0	0	Actn1,Add2,Afap1,Arpc5,Cald1,Cap2,Capg,Cnn2,Coro2a,Cyfip1,Dbn1,Enc1,Eps8l2,Fhdc1,Flnb,Flnc,Fmnl2,Gsn,Limch1,Lsp1,Marcks,Myh7,Myh6,Myh9,Myo5b,Palld,Parva,Plec1,Plekhn1,Klhl17,Pstpip1,Syne2,Synpo,Tmod3,Tnni2,Tns4,Tpm1,Tpm2,Tpm3,Tpm4,Vcl,
GO:0006955	immune response	38	1118	1.547	359	15729	2.593	0.0095	0.032	B2m,Bcl6,C2,Ccl17,Ccl7,Cd28,Cd40,Cd47,Cd59a,Cd59b,Bmi1,Commd3,Cx3cl1,Cxcl1,Elf1,Faim3,Fas,Fcgr3,Il15,Il18,Il1rap,Il24,Lif,Ly96,Masp1,Nfkb2,Procr,Ptx3,Smad3,Socs5,Spon2,Tap1,Ticam1,Tirap,Tlr4,Tlr6,Tnfsf13b,Tnfsf4,Tnfsf9,Ulbp1,
GO:0009611	response to wounding	37	1118	1.941	286	15729	3.871	0.0001	0	Alox5,Anxa2,Anxa5,Bcl6,C2,Ccl7,Cd28,Cd44,Cd59a,Cd59b,Chst1,Chst2,Cxcl1,Efemp2,Elk3,F2r,F3,F8,Fabp4,Fcgr3,Hdac7,Il10rb,Itgb6,Ly96,Masp1,Pla2g7,Procr,Pros1,Serpina3n,Stat5b,Thbd,Thbs1,Ticam1,Tirap,Tlr4,Tlr6,Tnfrsf1a,Tnfsf4,
GO:0030695	GTPase regulator activity	37	1118	1.881	294	15729	3.689	0.0002	0.001	Arhgap18,Arhgap21,Arhgap29,Arhgap6,Arhgef17,Bcar3,Cdgap,Chn2,Ddef1,Dock10,Dock8,Garnl3,Gmip,Gng10,Gng12,Map4k5,Ngef,Plekhg2,Rasa3,Rgnef,Rgs17,Rgs3,Rgs4,Rgs5,Rgs8,B3gnt1,Rin1,Rin3,Rtkn,Sipa1l2,Sos2,Srgap3,Srpx,Rpgr,Stard13,Tiam2,Tnik,Trio,Vav3,
GO:0001944	vasculature development	36	1118	2.673	212	15729	5.632	0	0	Adamts1,Angpt1,Angpt2,Anxa2,Cav1,Cdh2,Cited1,Cited2,Cspg4,Ctgf,Cxcr4,Cyr61,Elk3,Foxc1,Id1,Il18,Itgav,Lama4,Lox,Mmp19,Mmp2,Nrp1,Prox1,Runx1,Serpine1,Serpinf1,Shb,Smad5,Smo,Tbx20,Tgfa,Tgfbr2,Thbs1,Tnfaip2,Vezf1,Zfpm2,
GO:0048699	generation of neurons	36	1118	1.547	340	15729	2.524	0.0116	0.038	Alcam,Barhl2,Bex1,Cebpb,Cxcr4,Dclk1,Efna5,En1,Etv1,Kif5c,Klf7,Lif,Mdga1,Mtch1,Mtpn,Ndn,Ngf,Nkx2-2,Notch3,Nr2f1,Nr4a2,Nrg1,Nrp1,Ntng2,Pex2,Plxnb1,Rgnef,Robo3,Runx1,Sema3f,Smo,Timp2,Top2b,Twist1,Ulk2,Zfhx3,
GO:0001568	blood vessel development	35	1118	2.628	209	15729	5.459	0	0	Adamts1,Angpt1,Angpt2,Anxa2,Cav1,Cdh2,Cited1,Cited2,Cspg4,Ctgf,Cxcr4,Cyr61,Elk3,Foxc1,Id1,Il18,Itgav,Lama4,Lox,Mmp19,Mmp2,Nrp1,Runx1,Serpine1,Serpinf1,Shb,Smad5,Smo,Tbx20,Tgfa,Tgfbr2,Thbs1,Tnfaip2,Vezf1,Zfpm2,
GO:0051254	positive regulation of RNA metabolic process	35	1118	1.98	266	15729	3.872	0.0001	0	Cbfb,Cebpb,Cited2,Dlx2,Ets1,Foxc1,Foxl2,Gata3,Gata6,Glis3,Ncoa2,Il11,Jun,Klf7,Lif,Maf,Maml2,Maml3,Mapre3,Nfat5,Nkx2-2,Nr4a2,Pbx1,Pdx1,Rb1,Smad3,Smad5,Sox9,Stat5b,Tbx20,Hnf4a,Tcf7l2,Tnfrsf1a,Wwtr1,Zfpm2,
GO:0045893	positive regulation of transcription, DNA-dependent	35	1118	1.98	266	15729	3.872	0.0001	0	Cbfb,Cebpb,Cited2,Dlx2,Ets1,Foxc1,Foxl2,Gata3,Gata6,Glis3,Ncoa2,Il11,Jun,Klf7,Lif,Maf,Maml2,Maml3,Mapre3,Nfat5,Nkx2-2,Nr4a2,Pbx1,Pdx1,Rb1,Smad3,Smad5,Sox9,Stat5b,Tbx20,Hnf4a,Tcf7l2,Tnfrsf1a,Wwtr1,Zfpm2,
GO:0009888	tissue development	35	1118	1.759	295	15729	3.209	0.0013	0.007	Angpt1,Angpt2,Bmp1,Bmp5,Bmp8a,Cbfb,Cited2,Col5a2,Csf1,Ctgf,Foxc1,Foxq1,Gata6,Gnas,Ifi204,Mnda,Inhba,Krt6a,Lif,Maf,Nab1,P2rx7,Pdlim7,Pitx1,Postn,Pou3f1,Ptgs2,Smad3,Smad5,Smo,Snai1,Sort1,Sox9,Sprr1b,Wnt9a,Wwtr1,
GO:0051093	negative regulation of developmental process	33	1118	1.671	291	15729	2.835	0.0045	0.018	Adamts1,Angpt2,Bcl6,Bex1,Cav1,Cd59a,Cd59b,Cebpb,Cflar,Dlx1,Fas,Foxc1,Hdac7,Inhba,Itgb1,Lif,Notch3,Nrp1,Prdm6,Sema3f,Serpinf1,Smad3,Smo,Socs5,Stambp,Stat5b,Tgfb1i1,Thbs1,Tnfsf13b,Twist1,Ulk2,Wnt4,Wnt9a,Wwtr1,
GO:0048514	blood vessel morphogenesis	32	1118	2.864	178	15729	5.675	0	0	Adamts1,Angpt1,Angpt2,Anxa2,Cav1,Cdh2,Cited1,Cited2,Cspg4,Ctgf,Cxcr4,Cyr61,Elk3,Foxc1,Id1,Il18,Itgav,Mmp19,Nrp1,Runx1,Serpine1,Serpinf1,Shb,Smad5,Smo,Tbx20,Tgfa,Tgfbr2,Thbs1,Tnfaip2,Vezf1,Zfpm2,
GO:0015629	actin cytoskeleton	32	1118	2.751	184	15729	5.46	0	0	Acta1,Actg2,Actn1,Anxa2,Arhgap6,Arpc5,Cald1,Cgn,Dbn1,Flnb,Flnc,Gsn,Mst1r,Myh7,Myh6,Myh9,Myl6,Myo18a,Myo5b,Palld,Pdlim7,Pstpip1,Synpo,Tmod3,Tnnc1,Tnni2,Tnnt2,Tnnt3,Tpm1,Tpm2,Tpm3,Tpm4,Vcl,
GO:0045595	regulation of cell differentiation	32	1118	2.646	190	15729	5.253	0	0	Bcl6,Bex1,Cav1,Csf1,Fas,Fndc3b,Gnas,Id2,Ifi204,Mnda,Il15,Itgb1,Itpkb,Lif,Maf,Ngf,Nkx2-2,Notch3,Nrg1,Prdm6,Rb1,Smad3,Smad5,Socs5,Stat5b,Tgfb1i1,Tgfbr2,Timp2,Twist1,Ulk2,Wnt4,Wnt9a,Wwtr1,
GO:0016481	negative regulation of transcription	32	1118	1.991	242	15729	3.73	0.0001	0.001	Bcl6,Bhlhb2,Bmi1,Commd3,Ctbp1,Eid1,Fabp4,Fzd1,Glis2,Glis3,Ncoa2,Hdac7,Hipk3,Hivep1,Id1,Id2,Irf2bp2,Mbd2,Mxd4,Nab1,Nrg1,Prdm6,Rb1,Smad3,Sox9,Tbx20,Tcf4,Tsg101,Twist2,Wwtr1,Zfhx3,Zfpm1,Zfpm2,
GO:0045934	negative regulation of nucleobase, nucleoside, nucleotide and nucleic acid metabolic process	32	1118	1.842	259	15729	3.313	0.0009	0.005	Bcl6,Bhlhb2,Bmi1,Commd3,Ctbp1,Eid1,Fabp4,Fzd1,Glis2,Glis3,Ncoa2,Hdac7,Hipk3,Hivep1,Id1,Id2,Irf2bp2,Mbd2,Mxd4,Nab1,Nrg1,Prdm6,Rb1,Smad3,Sox9,Tbx20,Tcf4,Tsg101,Twist2,Wwtr1,Zfhx3,Zfpm1,Zfpm2,
GO:0030182	neuron differentiation	32	1118	1.596	294	15729	2.543	0.0109	0.036	Alcam,Barhl2,Bex1,Cebpb,Cxcr4,Dclk1,Efna5,En1,Etv1,Kif5c,Klf7,Lif,Mtch1,Mtpn,Ndn,Ngf,Nkx2-2,Notch3,Nr4a2,Nrg1,Nrp1,Ntng2,Plxnb1,Rgnef,Robo3,Runx1,Sema3f,Smo,Timp2,Top2b,Ulk2,Zfhx3,
GO:0045944	positive regulation of transcription from RNA polymerase II promoter	31	1118	2.077	226	15729	3.894	0	0	Cbfb,Cebpb,Dlx2,Ets1,Foxc1,Foxl2,Gata3,Gata6,Glis3,Ncoa2,Il11,Jun,Lif,Maf,Maml2,Maml3,Nfat5,Nkx2-2,Nr4a2,Pbx1,Pdx1,Rb1,Smad3,Smad5,Sox9,Stat5b,Hnf4a,Tcf7l2,Tnfrsf1a,Wwtr1,Zfpm2,
GO:0002520	immune system development	30	1118	1.734	256	15729	2.894	0.0038	0.016	Add2,Bcl6,Cbfb,Cd28,Cd40,Bmi1,Commd3,Csf1,Fas,Gnas,Hdac7,Id2,Ifnz,Il15,Itpkb,Jak2,Lif,Ltbr,Lyn,Nfkb2,Pbx1,Rb1,Rorc,Runx1,Smad5,Socs5,Stat5b,Tgfbr2,Timp1,Tirap,Tshr,
GO:0007517	muscle development	29	1118	2.668	171	15729	5.04	0	0	Acta1,Actg2,Capn2,Cav1,Cav2,Cryab,Cxadr,Etv1,Flnb,Foxc1,Hdac7,Hspb2,Itgb1,Large,Lif,Met,Myh7,Myh6,Myh9,Myl6,Nrg1,Ppp3ca,Rb1,Smad3,Tagln2,Tnc,Tnnt2,Twist1,Vamp5,Zfpm2,
GO:0004857	enzyme inhibitor activity	29	1118	2.325	192	15729	4.338	0	0	Anxa1,Anxa2,Anxa3,Camk2n1,Cast,Cd109,Cdkn2b,Col7a1,Crim1,Cst3,Ctla2b,Lxn,Plod2,Pomt2,Rtkn,Scg5,Serpina3n,Serpinb9b,Serpine1,Serpine2,Serpinf1,Serpinh1,Socs5,Spink5,Spink6,Timp1,Timp2,Timp3,Trib1,
GO:0048646	anatomical structure formation	29	1118	2.242	198	15729	4.154	0	0	Adamts1,Angpt1,Angpt2,Anxa2,Bcl2l11,Cited2,Cspg4,Ctgf,Cxcr4,Cyr61,Elk3,Foxc1,Id1,Il18,Itgav,Mmp19,Nrp1,Runx1,Serpine1,Serpinf1,Shb,Smad3,Smad5,Tbx20,Tgfa,Tgfbr2,Thbs1,Tnfaip2,Vezf1,
GO:0048534	hemopoietic or lymphoid organ development	29	1118	1.813	238	15729	3.071	0.0021	0.01	Add2,Bcl6,Cbfb,Cd28,Bmi1,Commd3,Csf1,Fas,Gnas,Hdac7,Id2,Ifnz,Il15,Itpkb,Jak2,Lif,Ltbr,Lyn,Nfkb2,Pbx1,Rb1,Rorc,Runx1,Smad5,Socs5,Stat5b,Tgfbr2,Timp1,Tirap,Tshr,
GO:0030246	carbohydrate binding	29	1118	1.746	246	15729	2.879	0.0039	0.016	Adamts1,Ccl7,Cd248,Cd33,Cd44,Chodl,Col5a1,Colec11,Ctgf,Cyr61,Fstl1,Galnt1,Galnt14,Galnt3,Galnt7,Galntl4,Glt28d2,Lamc2,Masp1,Ncam1,Pla2r1,Postn,Ptx3,Samd4,Serpine2,Siglecg,Thbs1,Tnfaip6,Vcan,
GO:0044420	extracellular matrix part	28	1118	5.629	93	15729	8.657	0	0	Adamts1,Anxa2,Col12a1,Col16a1,Col1a2,Col27a1,Col4a1,Col4a2,Col4a5,Col5a1,Col5a2,Col6a3,Col7a1,Col8a1,Lama4,Lamb1-1,Lamb3,Lamc2,Lox,Magee1,Mfap2,Pgm5,Sgce,Sparc,Timp1,Timp2,Timp3,Tnc,
GO:0005125	cytokine activity	28	1118	1.977	213	15729	3.452	0.0005	0.003	Angpt1,Angpt2,Areg,Bmp1,Bmp5,Bmp8a,Ccl17,Ccl7,Cmtm3,Cmtm8,Csf1,Cx3cl1,Cxcl1,Fgf5,Gdf6,Ifnz,Il11,Il15,Il18,Il24,Lif,Lyn,Nrg1,S100a11,Sdcbp,Tnfsf13b,Tnfsf4,Tnfsf9,
GO:0001775	cell activation	28	1118	1.802	231	15729	2.987	0.0028	0.012	Bcl6,Cbfb,Cd28,Cd40,Cd81,Bmi1,Commd3,Cxcr4,Fas,Fcgr3,Hdac7,Ifnz,Il15,Il18,Itpkb,Myh9,Nfkb2,Rorc,Shb,Smad3,Socs5,Stat5b,Tgfbr2,Ticam1,Tlr4,Tnfsf13b,Tshr,Ulbp1,Vtcn1,
GO:0040007	growth	28	1118	1.626	253	15729	2.47	0.0135	0.043	Bcl2l11,Bmp5,Bmp8a,Cd81,Crim1,Csf1,Ctgf,Cyr61,Emp1,Emp3,Ercc5,Esm1,Foxc1,Gdf6,Htra3,Igfbp5,Igfbp7,Inhba,Ndn,Ptgs2,Smo,Socs5,Stat5b,Tgfb3,Tsg101,Tshr,Vgf,Wisp1,
GO:0007169	transmembrane receptor protein tyrosine kinase signaling pathway	27	1118	2.433	172	15729	4.408	0	0	Angpt1,Angpt2,Bcar1,Bex1,Col1a2,Cryab,Cspg4,Ctgf,Ddr1,Dok1,Egfr,Ephb6,Foxc1,Igf1r,Irs2,Lox,Met,Nck2,Ndn,Nrp1,Pik3r3,Ptpn1,Socs5,Sparc,Stxbp4,Timp3,Wnt4,
GO:0008237	metallopeptidase activity	27	1118	2.291	181	15729	4.112	0	0	Adam10,Adam15,Adam8,Adam9,Adamts1,Adamts12,Adamts17,Adamts4,Adamts7,Adamts9,Aebp1,Agbl2,Agbl3,Bmp1,Cpb1,Cpd,Cpe,Cpm,Cpz,Mmp12,Mmp14,Mmp19,Mmp2,Mmp23,Mmp9,Pm20d1,Stambp,
GO:0006954	inflammatory response	27	1118	2.004	203	15729	3.455	0.0005	0.003	Alox5,Bcl6,C2,Ccl7,Cd28,Cd44,Cd59a,Cd59b,Chst1,Chst2,Cxcl1,F8,Fabp4,Fcgr3,Hdac7,Itgb6,Ly96,Masp1,Pla2g7,Serpina3n,Stat5b,Thbs1,Ticam1,Tirap,Tlr4,Tlr6,Tnfrsf1a,Tnfsf4,
GO:0045321	leukocyte activation	27	1118	1.857	217	15729	3.079	0.002	0.01	Bcl6,Cbfb,Cd28,Cd40,Cd81,Bmi1,Commd3,Cxcr4,Fas,Fcgr3,Hdac7,Ifnz,Il15,Il18,Itpkb,Myh9,Rorc,Shb,Smad3,Socs5,Stat5b,Tgfbr2,Ticam1,Tlr4,Tnfsf13b,Tshr,Ulbp1,Vtcn1,
GO:0051239	regulation of multicellular organismal process	26	1118	2.01	195	15729	3.404	0.0006	0.003	Anxa2,Anxa5,Atp1a1,Bcl6,Cald1,Cav1,Cd40,Csf1,Dmpk,Elf1,Gata3,Gnao1,Hrc,Inhba,Myh7,Myh6,P2rx7,Ppp3ca,Procr,Thbd,Ticam1,Tnnc1,Tnni2,Tnnt2,Tnnt3,Tpm3,Ulbp1,
GO:0030097	hemopoiesis	26	1118	1.788	216	15729	2.838	0.0045	0.018	Add2,Bcl6,Cbfb,Cd28,Bmi1,Commd3,Csf1,Fas,Gnas,Hdac7,Id2,Ifnz,Il15,Itpkb,Jak2,Lif,Lyn,Rb1,Rorc,Runx1,Smad5,Socs5,Stat5b,Tgfbr2,Timp1,Tirap,Tshr,
GO:0001525	angiogenesis	25	1118	2.943	136	15729	5.138	0	0	Adamts1,Angpt1,Angpt2,Anxa2,Cspg4,Ctgf,Cxcr4,Cyr61,Elk3,Id1,Il18,Itgav,Mmp19,Nrp1,Runx1,Serpine1,Serpinf1,Shb,Smad5,Tbx20,Tgfa,Tgfbr2,Thbs1,Tnfaip2,Vezf1,
GO:0043065	positive regulation of apoptosis	25	1118	2.333	165	15729	4.042	0	0	Aldh1a3,Bcl2l11,Casp12,Casp6,Cd28,Cebpb,Cflar,Dap,Fas,Fcgr3,Foxl2,Ifi204,Mnda,Il18,Itm2b,Mmp9,Mtch1,Ngfrap1,Perp,Pmaip1,Sh3glb1,Ticam1,Tm2d1,Trp53inp1,Ulbp1,Xpa,
GO:0043068	positive regulation of programmed cell death	25	1118	2.3	167	15729	3.975	0	0	Aldh1a3,Bcl2l11,Casp12,Casp6,Cd28,Cebpb,Cflar,Dap,Fas,Fcgr3,Foxl2,Ifi204,Mnda,Il18,Itm2b,Mmp9,Mtch1,Ngfrap1,Perp,Pmaip1,Sh3glb1,Ticam1,Tm2d1,Trp53inp1,Ulbp1,Xpa,
GO:0001501	skeletal development	25	1118	2.016	187	15729	3.351	0.0008	0.004	Adamts4,Bmp1,Bmp5,Bmp8a,Cbfb,Bmi1,Commd3,Csf1,Ctgf,Foxc1,Gnas,Ifi204,Mnda,Maf,Mmp9,Nab1,P2rx7,Pdlim7,Pitx1,Runx1,Smad3,Smad5,Smo,Sort1,Sox9,Wnt9a,Wwtr1,
GO:0008134	transcription factor binding	25	1118	2.004	188	15729	3.322	0.0008	0.005	Aebp1,Ankrd1,Cbfb,Cited2,Cited4,Ctbp1,Dip2a,Eid1,Ncoa2,Hdac7,Hipk3,Ifi204,Mnda,Irf2bp2,Maml2,Maml3,Nrg1,Pcbd1,Rb1,Scand1,Smad3,Tcf4,Tsg101,Wwtr1,Zfpm1,Zfpm2,
GO:0045892	negative regulation of transcription, DNA-dependent	25	1118	1.933	194	15729	3.151	0.0016	0.008	Bcl6,Bhlhb2,Bmi1,Commd3,Ctbp1,Eid1,Glis3,Ncoa2,Hdac7,Hipk3,Hivep1,Id1,Id2,Irf2bp2,Mbd2,Rb1,Smad3,Sox9,Tbx20,Tcf4,Tsg101,Twist2,Wwtr1,Zfhx3,Zfpm1,Zfpm2,
GO:0051253	negative regulation of RNA metabolic process	25	1118	1.921	195	15729	3.123	0.0017	0.009	Bcl6,Bhlhb2,Bmi1,Commd3,Ctbp1,Eid1,Glis3,Ncoa2,Hdac7,Hipk3,Hivep1,Id1,Id2,Irf2bp2,Mbd2,Rb1,Smad3,Sox9,Tbx20,Tcf4,Tsg101,Twist2,Wwtr1,Zfhx3,Zfpm1,Zfpm2,
GO:0046649	lymphocyte activation	25	1118	1.888	198	15729	3.041	0.0023	0.011	Bcl6,Cbfb,Cd28,Cd40,Cd81,Bmi1,Commd3,Cxcr4,Fas,Hdac7,Ifnz,Il15,Il18,Itpkb,Myh9,Rorc,Shb,Smad3,Socs5,Stat5b,Tgfbr2,Ticam1,Tnfsf13b,Tshr,Ulbp1,Vtcn1,
GO:0022414	reproductive process	25	1118	1.856	201	15729	2.959	0.003	0.013	Adamts1,Afp,Asb1,Cited2,Dhh,Dmrt2,Dmrta1,Foxc1,Foxl2,Igf1r,Lamb1-1,Lhx9,Lif,Mbd2,Mfge8,Npas3,Pbx1,Sox9,Spo11,Stat5b,Stx2,Tcf7l2,Thbd,Vgf,Wnt4,
GO:0030029	actin filament-based process	24	1118	2.178	168	15729	3.64	0.0002	0.001	Actn1,Arhgap6,Arhgef17,Arpc5,Bcl6,Capg,Cnn2,Dbn1,Fhdc1,Flnc,Fmnl2,Gsn,Itgb1,Limch1,Myh7,Myh6,Myh9,Myl6,Nck2,Pdlim7,Rhog,Rhoq,Rhou,Tmod3,Tnnt2,
GO:0008047	enzyme activator activity	24	1118	1.723	206	15729	2.554	0.0106	0.035	Apaf1,Arhgap18,Arhgap21,Arhgap29,Arhgap6,Cav1,Cdgap,Chn2,Ddef1,Garnl3,Gmip,Rasa3,Rgs17,Rgs3,Rgs4,Rgs5,Rgs8,B3gnt1,Rin1,Rin3,Sipa1l2,Srgap3,Stard13,Tiam2,Timp2,
GO:0008284	positive regulation of cell proliferation	23	1118	1.81	189	15729	2.724	0.0064	0.024	Bcl6,Bex1,Cd28,Cd40,Cd81,Bmi1,Commd3,Csf1,Egfr,Il11,Il15,Il18,Ilk,Irs2,Itgb1,Lif,Lyn,Pbx1,Pold4,Smo,Sp6,Stat5b,Ticam1,Tnfsf13b,
GO:0043292	contractile fiber	22	1118	4.873	81	15729	7.041	0	0	Acta1,Actn1,Ankrd1,Cryab,Dmn,Jph2,Krt19,Krt8,Mmp2,Myh7,Myh6,Pgm5,Plec1,Ppp3ca,Sri,Tnnc1,Tnni2,Tnnt2,Tnnt3,Tpm1,Tpm2,Tpm3,Vcl,
GO:0008234	cysteine-type peptidase activity	22	1118	2.457	139	15729	4.018	0	0	Capn2,Casp12,Casp6,Cflar,Ctla2a,Ctla2b,Ctsb,Ctsc,Ctsh,Ctsl,Cyld,Otud7a,Otud7b,Senp7,Usp53,Stambp,Tgm2,Tinagl,Tnfaip3,Usp25,Usp27x,Usp47,
GO:0002682	regulation of immune system process	22	1118	1.996	166	15729	3.097	0.0019	0.009	Bcl6,C2,Cd28,Cd40,Cd59a,Cd59b,Cd81,Bmi1,Commd3,Elf1,Fas,Fcgr3,Il15,Il18,Itpkb,Masp1,Smad3,Socs5,Stat5b,Tgfbr2,Ticam1,Tnfsf13b,Ulbp1,Vtcn1,
GO:0044449	contractile fiber part	21	1118	5.277	73	15729	7.218	0	0	Acta1,Actn1,Ankrd1,Cryab,Dmn,Jph2,Krt19,Krt8,Mmp2,Myh7,Myh6,Pgm5,Ppp3ca,Sri,Tnnc1,Tnni2,Tnnt2,Tnnt3,Tpm1,Tpm2,Tpm3,Vcl,
GO:0030016	myofibril	21	1118	4.731	79	15729	6.753	0	0	Acta1,Actn1,Ankrd1,Cryab,Dmn,Jph2,Krt19,Krt8,Mmp2,Myh7,Myh6,Pgm5,Ppp3ca,Sri,Tnnc1,Tnni2,Tnnt2,Tnnt3,Tpm1,Tpm2,Tpm3,Vcl,
GO:0006917	induction of apoptosis	21	1118	2.613	126	15729	4.192	0	0	Casp12,Casp6,Cd28,Cebpb,Cflar,Dap,Fas,Fcgr3,Foxl2,Ifi204,Mnda,Il18,Itm2b,Ngfrap1,Perp,Pmaip1,Sh3glb1,Ticam1,Tm2d1,Trp53inp1,Ulbp1,Xpa,
GO:0012502	induction of programmed cell death	21	1118	2.613	126	15729	4.192	0	0	Casp12,Casp6,Cd28,Cebpb,Cflar,Dap,Fas,Fcgr3,Foxl2,Ifi204,Mnda,Il18,Itm2b,Ngfrap1,Perp,Pmaip1,Sh3glb1,Ticam1,Tm2d1,Trp53inp1,Ulbp1,Xpa,
GO:0003712	transcription cofactor activity	21	1118	2.386	136	15729	3.798	0.0001	0.001	Aebp1,Ankrd1,Cbfb,Cited2,Cited4,Eid1,Ncoa2,Hdac7,Hipk3,Ifi204,Mnda,Irf2bp2,Maml2,Maml3,Nrg1,Pcbd1,Scand1,Tcf4,Tsg101,Wwtr1,Zfpm1,Zfpm2,
GO:0005911	intercellular junction	21	1118	2.249	143	15729	3.542	0.0003	0.002	Abcb1b,Abcb4,Ahnak,Amotl1,Cgn,Cldn23,Cldn4,Cxadr,Dlg5,Dsg2,Dsp,Gja3,Mpp5,Myh9,Pcdh12,Pcdhga12,Pcdhga2,Pcdhgb2,Pcdhga7,Pcdhgb7,Pcdhgc5,Pcdhgb1,Pcdhga5,Pcdhga10,Pcdhgc3,Pcdhgb5,Pcdhga4,Pcdhgc4,Pcdhga11,Pcdhgb4,Pcdhgb6,Pcdhga6,Pcdhga9,Pcdhgb8,Pcdhga3,Pcdhga8,Pgm5,Synpo,Tjp1,Tmem178,Vcl,
GO:0016564	transcription repressor activity	21	1118	2.127	150	15729	3.3	0.0009	0.005	Aebp1,Ankrd1,Bcl6,Bhlhb2,Bmi1,Commd3,Eid1,Fabp4,Ncoa2,Hdac7,Hipk3,Hivep1,Irf2bp2,Nab1,Rb1,Tcf4,Tsg101,Twist2,Wwtr1,Zfhx3,Zfpm1,Zfpm2,
GO:0005096	GTPase activator activity	21	1118	2.048	155	15729	3.135	0.0017	0.008	Arhgap18,Arhgap21,Arhgap29,Arhgap6,Cdgap,Chn2,Ddef1,Garnl3,Gmip,Rasa3,Rgs17,Rgs3,Rgs4,Rgs5,Rgs8,B3gnt1,Rin1,Rin3,Sipa1l2,Srgap3,Stard13,Tiam2,
GO:0030036	actin cytoskeleton organization and biogenesis	21	1118	2.017	157	15729	3.071	0.0021	0.01	Actn1,Arhgap6,Arhgef17,Arpc5,Bcl6,Capg,Cnn2,Dbn1,Fhdc1,Fmnl2,Gsn,Itgb1,Limch1,Myh7,Myh6,Nck2,Pdlim7,Rhog,Rhoq,Rhou,Tmod3,Tnnt2,
GO:0017171	serine hydrolase activity	21	1118	1.759	177	15729	2.476	0.0132	0.042	Apaf1,Apeh,C2,Cpd,Furin,Gzmd,Gzme,Gzmn,Htra3,Klk1b27,Ltf,Masp1,Mcpt8,Pgm5,Plau,Prss2,Prss23,Rhbdd1,Serpine1,St14,Tmprss11f,
GO:0008236	serine-type peptidase activity	21	1118	1.759	177	15729	2.476	0.0132	0.042	Apaf1,Apeh,C2,Cpd,Furin,Gzmd,Gzme,Gzmn,Htra3,Klk1b27,Ltf,Masp1,Mcpt8,Pgm5,Plau,Prss2,Prss23,Rhbdd1,Serpine1,St14,Tmprss11f,
GO:0005604	basement membrane	20	1118	6.375	61	15729	7.82	0	0	Adamts1,Anxa2,Col4a1,Col4a2,Col4a5,Col5a1,Col7a1,Col8a1,Lama4,Lamb1-1,Lamb3,Lamc2,Magee1,Pgm5,Sgce,Sparc,Timp1,Timp2,Timp3,Tnc,
GO:0030017	sarcomere	20	1118	5.227	70	15729	7.003	0	0	Acta1,Actn1,Ankrd1,Cryab,Dmn,Jph2,Krt19,Krt8,Mmp2,Myh7,Myh6,Pgm5,Ppp3ca,Sri,Tnnc1,Tnni2,Tnnt2,Tnnt3,Tpm1,Tpm2,Tpm3,
GO:0004866	endopeptidase inhibitor activity	20	1118	2.397	129	15729	3.726	0.0001	0.001	Cast,Cd109,Col7a1,Crim1,Cst3,Ctla2b,Lxn,Plod2,Pomt2,Serpina3n,Serpinb9b,Serpine1,Serpine2,Serpinf1,Serpinh1,Spink5,Spink6,Timp1,Timp2,Timp3,
GO:0030414	protease inhibitor activity	20	1118	2.333	132	15729	3.611	0.0003	0.002	Cast,Cd109,Col7a1,Crim1,Cst3,Ctla2b,Lxn,Plod2,Pomt2,Serpina3n,Serpinb9b,Serpine1,Serpine2,Serpinf1,Serpinh1,Spink5,Spink6,Timp1,Timp2,Timp3,
GO:0005768	endosome	20	1118	1.79	166	15729	2.49	0.0127	0.041	Anxa2,Arl8a,Egfr,Furin,Lrp2,Mmd,Ndfip2,Ociad2,Ptp4a1,Rab11a,Rhod,Rilp,Rnf128,Slc30a4,Snx1,Sort1,Steap1,Tmem9,Unc84b,Vamp8,
GO:0014706	striated muscle development	19	1118	2.278	128	15729	3.419	0.0006	0.003	Acta1,Capn2,Cav1,Cav2,Cxadr,Flnb,Hdac7,Itgb1,Myh7,Myh6,Myh9,Myl6,Ppp3ca,Rb1,Smad3,Tnc,Tnnt2,Twist1,Vamp5,Zfpm2,
GO:0048771	tissue remodeling	19	1118	2.159	134	15729	3.199	0.0013	0.007	Bmp1,Bmp5,Bmp8a,Cav1,Cbfb,Csf1,Cspg4,Ctgf,Foxc1,Gnas,Ifi204,Mnda,Nab1,P2rx7,Pdlim7,Smad3,Smad5,Smo,Sort1,Wwtr1,
GO:0002521	leukocyte differentiation	19	1118	2.14	135	15729	3.163	0.0015	0.008	Bcl6,Cbfb,Cd28,Bmi1,Commd3,Csf1,Fas,Gnas,Hdac7,Id2,Ifnz,Il15,Itpkb,Lif,Rb1,Rorc,Socs5,Stat5b,Tgfbr2,Tshr,
GO:0035239	tube morphogenesis	19	1118	2.086	138	15729	3.058	0.0022	0.01	Apaf1,Bcl2l11,Cav1,Cd44,Cxcr4,Cyr61,Foxc1,Hectd1,Ilk,Mmp14,Npnt,Nppb,Nrp1,P2rx4,Pbx1,Tbx20,Tgfbr2,Twist1,Wnt4,
GO:0002684	positive regulation of immune system process	19	1118	2.069	139	15729	3.023	0.0025	0.011	Bcl6,C2,Cd28,Cd40,Cd59a,Cd59b,Cd81,Bmi1,Commd3,Elf1,Fcgr3,Il15,Il18,Itpkb,Masp1,Socs5,Stat5b,Tgfbr2,Ticam1,Tnfsf13b,Ulbp1,
GO:0000122	negative regulation of transcription from RNA polymerase II promoter	19	1118	1.924	148	15729	2.725	0.0064	0.024	Bcl6,Bmi1,Commd3,Ctbp1,Eid1,Glis3,Ncoa2,Hdac7,Hipk3,Id1,Id2,Irf2bp2,Mbd2,Rb1,Smad3,Tcf4,Wwtr1,Zfhx3,Zfpm1,Zfpm2,
GO:0008083	growth factor activity	19	1118	1.895	150	15729	2.662	0.0077	0.028	Areg,Bmp1,Bmp5,Bmp8a,Csf1,Cxcl1,Fgf5,Gdf6,Igf2,Il11,Il18,Inhba,Lif,Nenf,Ngf,S100a6,Sdcbp,Tgfa,Tgfb3,
GO:0004713	protein-tyrosine kinase activity	19	1118	1.853	153	15729	2.568	0.0102	0.034	Axl,Ddr1,Egfr,Ephb6,Fes,Igf1r,Ilk,Jak2,Lyn,Map2k4,Met,Mst1r,Ncam1,Palld,Ripk4,Src,Tec,Tesk1,Txk,
GO:0005201	extracellular matrix structural constituent	18	1118	5.346	62	15729	6.731	0	0	Col12a1,Col16a1,Col1a2,Col27a1,Col4a1,Col4a2,Col4a5,Col5a1,Col5a2,Col6a3,Col7a1,Col8a1,Lama4,Lamb1-1,Lamb3,Lamc2,Matn4,Wnt9a,
GO:0001816	cytokine production	18	1118	2.834	101	15729	4.203	0	0	Bcl6,Cd28,Cd40,Cebpb,Elf1,Fabp4,Fcgr3,Gata3,Il18,Il1rap,Maf,Nfat5,Rnf128,Stat5b,Ticam1,Tlr4,Tnfsf4,Ulbp1,
GO:0016323	basolateral plasma membrane	17	1118	4.272	69	15729	5.679	0	0	Actn1,Atp1a1,Bcar1,Dsp,Egfr,Erbb2ip,Flnb,Ilk,Itgb4,Met,Msn,Parva,Pgm5,Slc2a1,Tgfb1i1,Tjp1,Vcl,
GO:0007229	integrin-mediated signaling pathway	17	1118	3.267	85	15729	4.638	0	0	Adam15,Adam8,Adam9,Adamts1,Adamts12,Adamts4,Cd47,Ctgf,Fut8,Ilk,Itga11,Itga8,Itgav,Itgb1,Itgb4,Itgb6,Vav3,
GO:0006936	muscle contraction	17	1118	3.219	86	15729	4.581	0	0	Acta1,Arg2,Atp1a1,Cald1,Camk2d,Cav1,Lsp1,Myh7,Myh6,Myl6,Smad5,Tbx20,Tnnc1,Tnni2,Tnnt2,Tnnt3,Tpm2,Tpm3,
GO:0003012	muscle system process	17	1118	3.173	87	15729	4.525	0	0	Acta1,Arg2,Atp1a1,Cald1,Camk2d,Cav1,Lsp1,Myh7,Myh6,Myl6,Smad5,Tbx20,Tnnc1,Tnni2,Tnnt2,Tnnt3,Tpm2,Tpm3,
GO:0003006	reproductive developmental process	17	1118	3.173	87	15729	4.525	0	0	Adamts1,Afp,Asb1,Dhh,Dmrt2,Dmrta1,Foxc1,Foxl2,Igf1r,Lhx9,Pbx1,Sox9,Spo11,Stat5b,Tcf7l2,Vgf,Wnt4,
GO:0001503	ossification	17	1118	2.583	103	15729	3.723	0.0001	0.001	Bmp1,Bmp5,Bmp8a,Cbfb,Csf1,Ctgf,Foxc1,Gnas,Ifi204,Mnda,Nab1,P2rx7,Pdlim7,Smad3,Smad5,Smo,Sort1,Wwtr1,
GO:0031214	biomineral formation	17	1118	2.553	104	15729	3.678	0.0002	0.001	Bmp1,Bmp5,Bmp8a,Cbfb,Csf1,Ctgf,Foxc1,Gnas,Ifi204,Mnda,Nab1,P2rx7,Pdlim7,Smad3,Smad5,Smo,Sort1,Wwtr1,
GO:0046849	bone remodeling	17	1118	2.29	114	15729	3.254	0.0011	0.006	Bmp1,Bmp5,Bmp8a,Cbfb,Csf1,Ctgf,Foxc1,Gnas,Ifi204,Mnda,Nab1,P2rx7,Pdlim7,Smad3,Smad5,Smo,Sort1,Wwtr1,
GO:0005200	structural constituent of cytoskeleton	16	1118	3.319	79	15729	4.558	0	0	Acta1,Actg2,Arpc5,Krt15,Krt18,Krt19,Krt6a,Krt7,Krt8,Sprr1b,Tnnc1,Tnni2,Tnnt2,Tnnt3,Tpm1,Tpm2,
GO:0009967	positive regulation of signal transduction	16	1118	3.12	83	15729	4.325	0	0	Cited2,Csf1,Dusp22,Il11,Itga8,Itpkb,Lif,Lyn,Ncam1,Nenf,Npnt,Nrg1,Ticam1,Tlr4,Tlr6,Wnt9a,
GO:0030247	polysaccharide binding	16	1118	3.12	83	15729	4.325	0	0	Adamts1,Ccl7,Cd44,Chodl,Col5a1,Ctgf,Cyr61,Fstl1,Lamc2,Ncam1,Postn,Ptx3,Serpine2,Thbs1,Tnfaip6,Vcan,
GO:0001871	pattern binding	16	1118	2.987	86	15729	4.16	0	0	Adamts1,Ccl7,Cd44,Chodl,Col5a1,Ctgf,Cyr61,Fstl1,Lamc2,Ncam1,Postn,Ptx3,Serpine2,Thbs1,Tnfaip6,Vcan,
GO:0051249	regulation of lymphocyte activation	16	1118	2.825	90	15729	3.95	0	0	Bcl6,Cd28,Cd40,Cd81,Bmi1,Commd3,Fas,Il15,Il18,Itpkb,Socs5,Stat5b,Tgfbr2,Ticam1,Tnfsf13b,Ulbp1,Vtcn1,
GO:0002694	regulation of leukocyte activation	16	1118	2.646	95	15729	3.703	0.0002	0.001	Bcl6,Cd28,Cd40,Cd81,Bmi1,Commd3,Fas,Il15,Il18,Itpkb,Socs5,Stat5b,Tgfbr2,Ticam1,Tnfsf13b,Ulbp1,Vtcn1,
GO:0050865	regulation of cell activation	16	1118	2.646	95	15729	3.703	0.0002	0.001	Bcl6,Cd28,Cd40,Cd81,Bmi1,Commd3,Fas,Il15,Il18,Itpkb,Socs5,Stat5b,Tgfbr2,Ticam1,Tnfsf13b,Ulbp1,Vtcn1,
GO:0045596	negative regulation of cell differentiation	16	1118	2.519	99	15729	3.516	0.0004	0.002	Bcl6,Bex1,Cav1,Itgb1,Lif,Notch3,Prdm6,Smad3,Socs5,Stat5b,Tgfb1i1,Twist1,Ulk2,Wnt4,Wnt9a,Wwtr1,
GO:0009968	negative regulation of signal transduction	16	1118	2.349	105	15729	3.252	0.0011	0.006	Bcl6,Bmper,Cav1,Ddit4,Ddit4l,Dkk3,Elf1,Lrp1,Rgs17,Rgs3,Rgs4,Rgs5,Rgs8,Socs5,Tax1bp3,Wnt4,
GO:0016055	Wnt receptor signaling pathway	16	1118	1.954	123	15729	2.556	0.0105	0.035	Cpz,Csnk1d,Csnk1g1,Dkk3,Fbxw4,Fzd1,Invs,Lrp1,Tax1bp3,Tcf7l2,Tgfb1i1,Wisp1,Wnt11,Wnt2b,Wnt4,Wnt9a,
GO:0042110	T cell activation	16	1118	1.918	125	15729	2.486	0.0129	0.041	Bcl6,Cd28,Bmi1,Commd3,Cxcr4,Fas,Il15,Il18,Itpkb,Myh9,Rorc,Smad3,Socs5,Stat5b,Tgfbr2,Tnfsf13b,Vtcn1,
GO:0007548	sex differentiation	15	1118	3.267	75	15729	4.355	0	0	Adamts1,Afp,Asb1,Dhh,Dmrt2,Dmrta1,Foxc1,Foxl2,Lhx9,Sox9,Spo11,Stat5b,Tcf7l2,Vgf,Wnt4,
GO:0005539	glycosaminoglycan binding	15	1118	3.213	76	15729	4.294	0	0	Adamts1,Ccl7,Cd44,Chodl,Col5a1,Ctgf,Cyr61,Fstl1,Lamc2,Ncam1,Postn,Serpine2,Thbs1,Tnfaip6,Vcan,
GO:0008238	exopeptidase activity	15	1118	2.761	86	15729	3.739	0.0001	0.001	Abhd4,Abhd5,Abhd7,Aebp1,Agbl2,Agbl3,Apaf1,Cpb1,Cpd,Cpe,Cpm,Cpz,Ctsc,Rnpepl1,Xpnpep2,
GO:0016049	cell growth	15	1118	2.306	100	15729	3.081	0.002	0.01	Cd81,Crim1,Ctgf,Cyr61,Emp1,Emp3,Esm1,Htra3,Igfbp5,Igfbp7,Ndn,Socs5,Tgfb3,Tsg101,Wisp1,
GO:0004222	metalloendopeptidase activity	15	1118	2.178	105	15729	2.871	0.004	0.017	Adam10,Adam15,Adam8,Adam9,Adamts1,Adamts12,Adamts17,Adamts4,Bmp1,Mmp12,Mmp14,Mmp19,Mmp2,Mmp23,Mmp9,
GO:0008361	regulation of cell size	15	1118	2.02	112	15729	2.597	0.0094	0.032	Cd81,Crim1,Ctgf,Cyr61,Emp1,Emp3,Esm1,Htra3,Igfbp5,Igfbp7,Ndn,Socs5,Tgfb3,Tsg101,Wisp1,
GO:0051251	positive regulation of lymphocyte activation	14	1118	3.518	66	15729	4.468	0	0	Bcl6,Cd28,Cd40,Cd81,Bmi1,Commd3,Il15,Il18,Itpkb,Socs5,Stat5b,Tgfbr2,Ticam1,Tnfsf13b,Ulbp1,
GO:0050867	positive regulation of cell activation	14	1118	3.388	68	15729	4.335	0	0	Bcl6,Cd28,Cd40,Cd81,Bmi1,Commd3,Il15,Il18,Itpkb,Socs5,Stat5b,Tgfbr2,Ticam1,Tnfsf13b,Ulbp1,
GO:0002696	positive regulation of leukocyte activation	14	1118	3.388	68	15729	4.335	0	0	Bcl6,Cd28,Cd40,Cd81,Bmi1,Commd3,Il15,Il18,Itpkb,Socs5,Stat5b,Tgfbr2,Ticam1,Tnfsf13b,Ulbp1,
GO:0045597	positive regulation of cell differentiation	14	1118	2.858	78	15729	3.735	0.0001	0.001	Csf1,Fndc3b,Gnas,Id2,Ifi204,Mnda,Itpkb,Lif,Nkx2-2,Rb1,Smad5,Socs5,Stat5b,Tgfbr2,Wnt9a,
GO:0007178	transmembrane receptor protein serine/threonine kinase signaling pathway	14	1118	2.613	84	15729	3.418	0.0006	0.003	Bmp5,Bmp8a,Bmper,Cited2,Dusp22,Fut8,Id1,Itga8,Ltbp1,Npnt,Rgmb,Smad3,Smad5,Tgfbr2,
GO:0030098	lymphocyte differentiation	14	1118	2.258	95	15729	2.902	0.0037	0.015	Bcl6,Cbfb,Cd28,Bmi1,Commd3,Fas,Hdac7,Ifnz,Il15,Itpkb,Rorc,Socs5,Stat5b,Tgfbr2,Tshr,
GO:0030099	myeloid cell differentiation	14	1118	2.178	98	15729	2.773	0.0055	0.021	Bcl6,Cbfb,Csf1,Gnas,Id2,Jak2,Lif,Lyn,Rb1,Smad5,Stat5b,Tgfbr2,Timp1,Tirap,
GO:0003013	circulatory system process	14	1118	2.079	102	15729	2.609	0.009	0.032	Atp1a1,Camk2d,Cav1,Dmpk,Foxc1,Gnao1,Hrc,Myh7,Myh6,Nppb,P2rx4,Ptgs2,Smad5,Tbx20,Tnnt2,
GO:0008015	blood circulation	14	1118	2.079	102	15729	2.609	0.009	0.032	Atp1a1,Camk2d,Cav1,Dmpk,Foxc1,Gnao1,Hrc,Myh7,Myh6,Nppb,P2rx4,Ptgs2,Smad5,Tbx20,Tnnt2,
GO:0005581	collagen	13	1118	7.078	37	15729	6.642	0	0	Col12a1,Col16a1,Col1a2,Col27a1,Col4a1,Col4a2,Col4a5,Col5a1,Col5a2,Col6a3,Col7a1,Col8a1,Lox,
GO:0019838	growth factor binding	13	1118	4.719	49	15729	5.299	0	0	Crim1,Ctgf,Cyr61,Esm1,Fgfbp1,Htra3,Igf1r,Igfbp5,Igfbp7,Il10rb,Il1rap,Ltbp1,Wisp1,
GO:0016485	protein processing	13	1118	2.98	70	15729	3.74	0.0001	0.001	Aph1b,Camk2d,Cpe,Cpz,Dhh,Disp1,Egfr,Jun,Lyn,Met,Mmp14,Ncstn,Scg5,
GO:0006817	phosphate transport	13	1118	2.879	72	15729	3.623	0.0002	0.001	C1ql3,Col12a1,Col16a1,Col1a2,Col27a1,Col4a1,Col4a2,Col5a1,Col5a2,Col7a1,Col8a1,Colec11,Cthrc1,
GO:0042113	B cell activation	13	1118	2.097	94	15729	2.543	0.0109	0.036	Bcl6,Cd28,Cd40,Cd81,Bmi1,Commd3,Fas,Hdac7,Ifnz,Shb,Stat5b,Ticam1,Tnfsf13b,Tshr,
GO:0005912	adherens junction	12	1118	3.336	59	15729	3.962	0	0	Actn1,Bcar1,Cdh2,Dlg5,Flnb,Ilk,Myh9,Parva,Pgm5,Tgfb1i1,Tjp1,Vcl,
GO:0045137	development of primary sexual characteristics	12	1118	3.267	60	15729	3.893	0	0	Adamts1,Afp,Asb1,Dhh,Foxc1,Foxl2,Lhx9,Sox9,Spo11,Stat5b,Vgf,Wnt4,
GO:0004197	cysteine-type endopeptidase activity	12	1118	2.376	78	15729	2.851	0.0043	0.017	Capn2,Casp12,Casp6,Cflar,Ctsb,Ctsc,Ctsh,Ctsl,Tgm2,Tinagl,Usp27x,Usp47,
GO:0046651	lymphocyte proliferation	12	1118	2.272	81	15729	2.706	0.0068	0.025	Bcl6,Cd28,Cd40,Cd81,Bmi1,Commd3,Cxcr4,Il15,Il18,Shb,Stat5b,Ticam1,Tnfsf13b,
GO:0032943	mononuclear cell proliferation	12	1118	2.272	81	15729	2.706	0.0068	0.025	Bcl6,Cd28,Cd40,Cd81,Bmi1,Commd3,Cxcr4,Il15,Il18,Shb,Stat5b,Ticam1,Tnfsf13b,
GO:0042060	wound healing	12	1118	2.208	83	15729	2.612	0.009	0.032	Anxa2,Anxa5,Cd44,Efemp2,Elk3,F2r,F3,F8,Il10rb,Procr,Pros1,Thbd,
GO:0004725	protein tyrosine phosphatase activity	12	1118	2.178	84	15729	2.566	0.0102	0.035	Dusp22,Dusp4,Dusp6,Eya4,Ptp4a1,Ptpn1,Ptpn13,Ptpn14,Ptpn9,Ptprn,Ptprt,Ssh3,
GO:0001558	regulation of cell growth	12	1118	2.178	84	15729	2.566	0.0102	0.035	Cd81,Crim1,Ctgf,Cyr61,Esm1,Htra3,Igfbp5,Igfbp7,Ndn,Socs5,Tsg101,Wisp1,
GO:0030020	extracellular matrix structural constituent conferring tensile strength	11	1118	7.986	29	15729	6.465	0	0	Col12a1,Col16a1,Col1a2,Col4a1,Col4a2,Col4a5,Col5a1,Col5a2,Col6a3,Col7a1,Col8a1,
GO:0008406	gonad development	11	1118	3.506	52	15729	3.948	0	0	Adamts1,Afp,Dhh,Foxc1,Foxl2,Lhx9,Sox9,Spo11,Stat5b,Vgf,Wnt4,
GO:0048608	reproductive structure development	11	1118	3.267	55	15729	3.727	0.0001	0.001	Adamts1,Afp,Dhh,Foxc1,Foxl2,Lhx9,Sox9,Spo11,Stat5b,Vgf,Wnt4,
GO:0003714	transcription corepressor activity	11	1118	3.194	56	15729	3.656	0.0002	0.001	Aebp1,Ankrd1,Eid1,Hdac7,Hipk3,Irf2bp2,Tcf4,Tsg101,Wwtr1,Zfpm1,Zfpm2,
GO:0007160	cell-matrix adhesion	11	1118	3.058	58	15729	3.52	0.0004	0.002	Arhgap6,Bcl2l11,Bcl6,Csf1,Ctgf,Itga11,Itga8,Itgb1,Itgb4,Itgb6,Npnt,
GO:0008201	heparin binding	11	1118	2.994	59	15729	3.454	0.0005	0.003	Adamts1,Ccl7,Col5a1,Ctgf,Cyr61,Fstl1,Lamc2,Ncam1,Postn,Serpine2,Thbs1,
GO:0031589	cell-substrate adhesion	11	1118	2.818	62	15729	3.264	0.001	0.006	Arhgap6,Bcl2l11,Bcl6,Csf1,Ctgf,Itga11,Itga8,Itgb1,Itgb4,Itgb6,Npnt,
GO:0050863	regulation of T cell activation	11	1118	2.522	68	15729	2.916	0.0035	0.015	Bcl6,Cd28,Bmi1,Commd3,Il15,Il18,Itpkb,Socs5,Stat5b,Tgfbr2,Tnfsf13b,Vtcn1,
GO:0019898	extrinsic to membrane	11	1118	2.478	69	15729	2.862	0.0042	0.017	Ghr,Gnao1,Gnas,Gng10,Gng11,Gng12,Gng13,Mfge8,Msn,Mylip,St14,
GO:0032504	multicellular organism reproduction	11	1118	2.395	71	15729	2.755	0.0058	0.022	Adamts1,Afp,Cited2,Foxc1,Foxl2,Lif,Mbd2,Npas3,Spo11,Stat5b,Vgf,
GO:0048609	reproductive process in a multicellular organism	11	1118	2.395	71	15729	2.755	0.0058	0.022	Adamts1,Afp,Cited2,Foxc1,Foxl2,Lif,Mbd2,Npas3,Spo11,Stat5b,Vgf,
GO:0007266	Rho protein signal transduction	11	1118	2.211	76	15729	2.504	0.0122	0.04	Arhgef17,Bcl6,Cdc42ep1,Ngef,Plekhg2,Rgnef,Rhog,Sos2,Tiam2,Trio,Vav3,
GO:0031674	I band	10	1118	4.667	38	15729	4.613	0	0	Actn1,Ankrd1,Cryab,Dmn,Jph2,Krt19,Krt8,Pgm5,Ppp3ca,Sri,
GO:0050671	positive regulation of lymphocyte proliferation	10	1118	4.506	39	15729	4.509	0	0	Bcl6,Cd28,Cd40,Cd81,Bmi1,Commd3,Il15,Il18,Stat5b,Ticam1,Tnfsf13b,
GO:0032946	positive regulation of mononuclear cell proliferation	10	1118	4.506	39	15729	4.509	0	0	Bcl6,Cd28,Cd40,Cd81,Bmi1,Commd3,Il15,Il18,Stat5b,Ticam1,Tnfsf13b,
GO:0007179	transforming growth factor beta receptor signaling pathway	10	1118	3.35	49	15729	3.628	0.0002	0.001	Bmp5,Bmp8a,Cited2,Dusp22,Fut8,Itga8,Ltbp1,Npnt,Smad3,Smad5,
GO:0007596	blood coagulation	10	1118	3.187	51	15729	3.479	0.0005	0.003	Anxa2,Anxa5,Efemp2,F2r,F3,F8,Il10rb,Procr,Pros1,Thbd,
GO:0007599	hemostasis	10	1118	3.039	53	15729	3.337	0.0008	0.004	Anxa2,Anxa5,Efemp2,F2r,F3,F8,Il10rb,Procr,Pros1,Thbd,
GO:0050817	coagulation	10	1118	2.97	54	15729	3.268	0.001	0.005	Anxa2,Anxa5,Efemp2,F2r,F3,F8,Il10rb,Procr,Pros1,Thbd,
GO:0032944	regulation of mononuclear cell proliferation	10	1118	2.904	55	15729	3.201	0.0013	0.007	Bcl6,Cd28,Cd40,Cd81,Bmi1,Commd3,Il15,Il18,Stat5b,Ticam1,Tnfsf13b,
GO:0050670	regulation of lymphocyte proliferation	10	1118	2.904	55	15729	3.201	0.0013	0.007	Bcl6,Cd28,Cd40,Cd81,Bmi1,Commd3,Il15,Il18,Stat5b,Ticam1,Tnfsf13b,
GO:0048754	branching morphogenesis of a tube	10	1118	2.722	58	15729	3.008	0.0026	0.012	Cd44,Cxcr4,Cyr61,Ilk,Mmp14,Npnt,Nrp1,Pbx1,Tbx20,Tgfbr2,
GO:0001764	neuron migration	10	1118	2.722	58	15729	3.008	0.0026	0.012	Barhl2,Cxcr4,Dclk1,Mdga1,Ndn,Nr2f1,Pex2,Robo3,Top2b,Twist1,
GO:0042089	cytokine biosynthetic process	10	1118	2.562	61	15729	2.827	0.0046	0.019	Cd28,Cebpb,Fcgr3,Gata3,Il18,Il1rap,Rnf128,Stat5b,Ticam1,Tlr4,
GO:0042107	cytokine metabolic process	10	1118	2.513	62	15729	2.769	0.0056	0.021	Cd28,Cebpb,Fcgr3,Gata3,Il18,Il1rap,Rnf128,Stat5b,Ticam1,Tlr4,
GO:0001763	morphogenesis of a branching structure	10	1118	2.376	65	15729	2.602	0.0092	0.032	Cd44,Cxcr4,Cyr61,Ilk,Mmp14,Npnt,Nrp1,Pbx1,Tbx20,Tgfbr2,
GO:0050878	regulation of body fluid levels	10	1118	2.292	67	15729	2.495	0.0125	0.04	Anxa2,Anxa5,Efemp2,F2r,F3,F8,Il10rb,Procr,Pros1,Thbd,
GO:0051270	regulation of cell motility	10	1118	2.253	68	15729	2.443	0.0145	0.046	Bcl6,Csf1,Cxcr4,Irs2,Kiss1r,Lama4,Ptp4a1,Rras2,Tmod3,Vcl,
GO:0005520	insulin-like growth factor binding	9	1118	9.801	21	15729	6.379	0	0	Crim1,Ctgf,Cyr61,Esm1,Htra3,Igf1r,Igfbp5,Igfbp7,Wisp1,
GO:0042383	sarcolemma	9	1118	5.113	32	15729	4.631	0	0	Anxa1,Anxa2,Atp1a1,Cacna2d1,Camk2d,Itgb1,Krt19,Krt8,Sspn,
GO:0030018	Z disc	9	1118	4.704	34	15729	4.398	0	0	Actn1,Cryab,Dmn,Jph2,Krt19,Krt8,Pgm5,Ppp3ca,Sri,
GO:0008585	female gonad development	9	1118	4.356	36	15729	4.182	0	0	Adamts1,Afp,Foxc1,Foxl2,Lhx9,Spo11,Stat5b,Vgf,Wnt4,
GO:0046660	female sex differentiation	9	1118	4.055	38	15729	3.981	0	0	Adamts1,Afp,Foxc1,Foxl2,Lhx9,Spo11,Stat5b,Vgf,Wnt4,
GO:0046545	development of primary female sexual characteristics	9	1118	4.055	38	15729	3.981	0	0	Adamts1,Afp,Foxc1,Foxl2,Lhx9,Spo11,Stat5b,Vgf,Wnt4,
GO:0050864	regulation of B cell activation	9	1118	3.92	39	15729	3.885	0.0001	0	Bcl6,Cd28,Cd40,Cd81,Bmi1,Commd3,Fas,Stat5b,Ticam1,Tnfsf13b,
GO:0031347	regulation of defense response	9	1118	3.178	46	15729	3.292	0.0009	0.005	Bcl6,Cd28,Fabp4,Fcgr3,Il15,Stat5b,Ticam1,Tnfrsf1a,Ulbp1,
GO:0050870	positive regulation of T cell activation	9	1118	3.015	48	15729	3.143	0.0016	0.008	Cd28,Bmi1,Commd3,Il15,Il18,Itpkb,Socs5,Stat5b,Tgfbr2,Tnfsf13b,
GO:0032403	protein complex binding	9	1118	3.015	48	15729	3.143	0.0016	0.008	Ctgf,Dok1,Fcgr3,Irs2,Itgb1,Itgb6,Mfge8,Npnt,Timp2,
GO:0051241	negative regulation of multicellular organismal process	9	1118	2.94	49	15729	3.071	0.0021	0.01	Anxa2,Anxa5,Atp1a1,Bcl6,Cav1,Inhba,P2rx7,Procr,Thbd,
GO:0051216	cartilage development	9	1118	2.8	51	15729	2.933	0.0033	0.014	Bmp1,Bmp5,Bmp8a,Ctgf,Gnas,Maf,Pitx1,Sox9,Wnt9a,
GO:0005089	Rho guanyl-nucleotide exchange factor activity	9	1118	2.8	51	15729	2.933	0.0033	0.014	Arhgef17,Dock10,Ngef,Plekhg2,Rgnef,Sos2,Tiam2,Trio,Vav3,
GO:0035023	regulation of Rho protein signal transduction	9	1118	2.735	52	15729	2.867	0.0041	0.017	Arhgef17,Bcl6,Ngef,Plekhg2,Rgnef,Sos2,Tiam2,Trio,Vav3,
GO:0030198	extracellular matrix organization and biogenesis	9	1118	2.502	56	15729	2.615	0.0089	0.031	Anxa2,Col5a2,Foxc1,Itga8,Lox,Matn4,Mmp9,Nfkb2,Postn,
GO:0009891	positive regulation of biosynthetic process	9	1118	2.45	57	15729	2.555	0.0106	0.035	Barhl2,Cd28,Fcgr3,Ptx3,Samd4,Stat5b,Ticam1,Tlr4,Ulbp1,
GO:0005088	Ras guanyl-nucleotide exchange factor activity	9	1118	2.352	59	15729	2.439	0.0147	0.046	Arhgef17,Dock10,Ngef,Plekhg2,Rgnef,Sos2,Tiam2,Trio,Vav3,
GO:0005865	striated muscle thin filament	8	1118	14.935	15	15729	6.97	0	0	Acta1,Tnnc1,Tnni2,Tnnt2,Tnnt3,Tpm1,Tpm2,Tpm3,
GO:0050871	positive regulation of B cell activation	8	1118	5.502	27	15729	4.558	0	0	Bcl6,Cd28,Cd40,Cd81,Bmi1,Commd3,Stat5b,Ticam1,Tnfsf13b,
GO:0004181	metallocarboxypeptidase activity	8	1118	5.227	28	15729	4.423	0	0	Aebp1,Agbl2,Agbl3,Cpb1,Cpd,Cpe,Cpm,Cpz,
GO:0030055	cell-matrix junction	8	1118	4.182	33	15729	3.834	0.0001	0.001	Actn1,Bcar1,Flnb,Ilk,Parva,Pgm5,Tgfb1i1,Vcl,
GO:0004180	carboxypeptidase activity	8	1118	3.267	40	15729	3.177	0.0014	0.007	Aebp1,Agbl2,Agbl3,Cpb1,Cpd,Cpe,Cpm,Cpz,
GO:0051325	interphase	8	1118	2.987	43	15729	2.937	0.0033	0.014	Camk2d,Ilk,Itgb1,Mdm2,Nfatc1,Ppp3ca,Rb1,Rhou,
GO:0051329	interphase of mitotic cell cycle	8	1118	2.987	43	15729	2.937	0.0033	0.014	Camk2d,Ilk,Itgb1,Mdm2,Nfatc1,Ppp3ca,Rb1,Rhou,
GO:0019221	cytokine and chemokine mediated signaling pathway	8	1118	2.825	45	15729	2.789	0.0052	0.02	Ifnz,Il1rap,Jak2,Krt18,Krt8,Socs5,Stat5b,Tnfrsf1a,
GO:0030155	regulation of cell adhesion	8	1118	2.68	47	15729	2.648	0.008	0.029	Bcl6,Csf1,Il18,Lama4,Spink5,Stat5b,Tgm2,Vav3,
GO:0003015	heart process	8	1118	2.613	48	15729	2.581	0.0098	0.033	Atp1a1,Camk2d,Dmpk,Gnao1,Hrc,Myh7,Myh6,Smad5,Tnnt2,
GO:0060047	heart contraction	8	1118	2.613	48	15729	2.581	0.0098	0.033	Atp1a1,Camk2d,Dmpk,Gnao1,Hrc,Myh7,Myh6,Smad5,Tnnt2,
GO:0005938	cell cortex	8	1118	2.55	49	15729	2.515	0.0119	0.039	Actn1,Cald1,Cav1,Marcks,Myh9,Pstpip1,Tpm3,Tpm4,
GO:0019897	extrinsic to plasma membrane	8	1118	2.55	49	15729	2.515	0.0119	0.039	Gnao1,Gnas,Gng10,Gng11,Gng12,Gng13,Mfge8,St14,
GO:0030027	lamellipodium	8	1118	2.55	49	15729	2.515	0.0119	0.039	Arpc5,Bcar1,Cdgap,Cdh2,Cyfip1,Gsn,Parva,Tmod3,
GO:0008235	metalloexopeptidase activity	8	1118	2.55	49	15729	2.515	0.0119	0.039	Aebp1,Agbl2,Agbl3,Cpb1,Cpd,Cpe,Cpm,Cpz,
GO:0008624	induction of apoptosis by extracellular signals	7	1118	7.623	19	15729	5.046	0	0	Cd28,Dap,Fas,Il18,Ngfrap1,Ticam1,Tm2d1,
GO:0001725	stress fiber	7	1118	7.623	19	15729	5.046	0	0	Actn1,Anxa2,Flnb,Mst1r,Myh9,Pdlim7,Pstpip1,
GO:0032432	actin filament bundle	7	1118	7.037	20	15729	4.857	0	0	Actn1,Anxa2,Flnb,Mst1r,Myh9,Pdlim7,Pstpip1,
GO:0005884	actin filament	7	1118	6.098	22	15729	4.513	0	0	Acta1,Actg2,Palld,Tmod3,Tpm1,Tpm3,Tpm4,
GO:0048675	axon extension	7	1118	5.717	23	15729	4.356	0	0	Barhl2,Dclk1,Ndn,Ngf,Nrp1,Sema3f,Ulk2,
GO:0004182	carboxypeptidase A activity	7	1118	5.381	24	15729	4.208	0	0	Aebp1,Agbl2,Agbl3,Cpd,Cpe,Cpm,Cpz,
GO:0000082	G1/S transition of mitotic cell cycle	7	1118	5.082	25	15729	4.068	0	0	Camk2d,Ilk,Itgb1,Nfatc1,Ppp3ca,Rb1,Rhou,
GO:0005925	focal adhesion	7	1118	5.082	25	15729	4.068	0	0	Actn1,Bcar1,Flnb,Ilk,Parva,Tgfb1i1,Vcl,
GO:0005605	basal lamina	7	1118	4.814	26	15729	3.935	0	0	Lama4,Lamb1-1,Lamb3,Lamc2,Magee1,Pgm5,Sgce,
GO:0005924	cell-substrate adherens junction	7	1118	4.158	29	15729	3.572	0.0003	0.002	Actn1,Bcar1,Flnb,Ilk,Parva,Tgfb1i1,Vcl,
GO:0031349	positive regulation of defense response	7	1118	4.158	29	15729	3.572	0.0003	0.002	Cd28,Fabp4,Fcgr3,Stat5b,Ticam1,Tnfrsf1a,Ulbp1,
GO:0045619	regulation of lymphocyte differentiation	7	1118	4.158	29	15729	3.572	0.0003	0.002	Bcl6,Fas,Il15,Itpkb,Socs5,Stat5b,Tgfbr2,
GO:0042100	B cell proliferation	7	1118	3.977	30	15729	3.461	0.0005	0.003	Bcl6,Cd40,Cd81,Bmi1,Commd3,Shb,Ticam1,Tnfsf13b,
GO:0022602	ovulation cycle process	7	1118	3.811	31	15729	3.355	0.0007	0.004	Adamts1,Afp,Foxc1,Foxl2,Spo11,Stat5b,Vgf,
GO:0045765	regulation of angiogenesis	7	1118	3.811	31	15729	3.355	0.0007	0.004	Adamts1,Angpt2,Id1,Runx1,Serpine1,Serpinf1,Thbs1,
GO:0042698	ovulation cycle	7	1118	3.659	32	15729	3.254	0.0011	0.006	Adamts1,Afp,Foxc1,Foxl2,Spo11,Stat5b,Vgf,
GO:0046631	alpha-beta T cell activation	7	1118	3.518	33	15729	3.156	0.0015	0.008	Bcl6,Cd28,Il15,Itpkb,Rorc,Socs5,Tgfbr2,
GO:0001649	osteoblast differentiation	7	1118	3.388	34	15729	3.062	0.0021	0.01	Cbfb,Gnas,Ifi204,Mnda,Smad3,Smad5,Smo,Wwtr1,
GO:0006937	regulation of muscle contraction	7	1118	3.388	34	15729	3.062	0.0021	0.01	Atp1a1,Cald1,Cav1,Tnnc1,Tnni2,Tnnt3,Tpm3,
GO:0030218	erythrocyte differentiation	7	1118	3.049	37	15729	2.799	0.0051	0.02	Bcl6,Id2,Lyn,Rb1,Smad5,Stat5b,Timp1,
GO:0043408	regulation of MAPKKK cascade	7	1118	2.951	38	15729	2.717	0.0065	0.024	Cav1,Dusp22,Il11,Lif,Nenf,Timp2,Tlr4,
GO:0034101	erythrocyte homeostasis	7	1118	2.858	39	15729	2.637	0.0083	0.03	Bcl6,Id2,Lyn,Rb1,Smad5,Stat5b,Timp1,
GO:0008146	sulfotransferase activity	7	1118	2.772	40	15729	2.561	0.0104	0.035	Chst1,Chst11,Chst14,Chst2,Hs3st1,Hs3st3a1,Ndst2,
GO:0010557	positive regulation of macromolecule biosynthetic process	7	1118	2.69	41	15729	2.486	0.0129	0.041	Barhl2,Cd28,Fcgr3,Samd4,Stat5b,Ticam1,Tlr4,
GO:0045121	membrane raft	7	1118	2.613	42	15729	2.413	0.0158	0.049	Cav1,Cav2,Grip1,Jak2,Mdga1,Prnd,Prnp,Ptrf,
GO:0030890	positive regulation of B cell proliferation	6	1118	8.712	15	15729	4.959	0	0	Bcl6,Cd40,Cd81,Bmi1,Commd3,Ticam1,Tnfsf13b,
GO:0005178	integrin binding	6	1118	4.9	22	15729	3.683	0.0002	0.001	Ctgf,Itgb1,Itgb6,Mfge8,Npnt,Timp2,
GO:0030888	regulation of B cell proliferation	6	1118	4.612	23	15729	3.544	0.0003	0.002	Bcl6,Cd40,Cd81,Bmi1,Commd3,Ticam1,Tnfsf13b,
GO:0050727	regulation of inflammatory response	6	1118	3.733	27	15729	3.058	0.0022	0.01	Bcl6,Cd28,Fabp4,Fcgr3,Stat5b,Tnfrsf1a,
GO:0046661	male sex differentiation	6	1118	3.733	27	15729	3.058	0.0022	0.01	Asb1,Dhh,Lhx9,Sox9,Stat5b,Wnt4,
GO:0008305	integrin complex	6	1118	3.733	27	15729	3.058	0.0022	0.01	Itga11,Itga8,Itgav,Itgb1,Itgb4,Itgb6,
GO:0044448	cell cortex part	6	1118	3.564	28	15729	2.951	0.0031	0.014	Actn1,Cald1,Myh9,Pstpip1,Tpm3,Tpm4,
GO:0007259	JAK-STAT cascade	6	1118	3.564	28	15729	2.951	0.0031	0.014	Cav1,Jak2,Lif,Lyn,Socs5,Stat5b,
GO:0042102	positive regulation of T cell proliferation	6	1118	3.409	29	15729	2.848	0.0043	0.017	Cd28,Bmi1,Commd3,Il15,Il18,Stat5b,Tnfsf13b,
GO:0001817	regulation of cytokine production	6	1118	3.136	31	15729	2.656	0.0079	0.029	Bcl6,Cd40,Elf1,Gata3,Ticam1,Ulbp1,
GO:0005834	heterotrimeric G-protein complex	6	1118	2.904	33	15729	2.478	0.0132	0.042	Gnao1,Gnas,Gng10,Gng11,Gng12,Gng13,
GO:0002763	positive regulation of myeloid leukocyte differentiation	5	1118	16.336	9	15729	5.657	0	0	Csf1,Gnas,Id2,Lif,Rb1,
GO:0050729	positive regulation of inflammatory response	5	1118	9.334	12	15729	4.66	0	0	Cd28,Fabp4,Fcgr3,Stat5b,Tnfrsf1a,
GO:0051171	regulation of nitrogen compound metabolic process	5	1118	5.94	16	15729	3.759	0.0001	0.001	Cav1,Nr4a2,Ptx3,Ticam1,Ulbp1,
GO:0045639	positive regulation of myeloid cell differentiation	5	1118	5.94	16	15729	3.759	0.0001	0.001	Csf1,Gnas,Id2,Lif,Rb1,
GO:0030863	cortical cytoskeleton	5	1118	5.445	17	15729	3.58	0.0003	0.002	Actn1,Cald1,Myh9,Tpm3,Tpm4,
GO:0048535	lymph node development	5	1118	5.026	18	15729	3.414	0.0006	0.003	Id2,Il15,Ltbr,Nfkb2,Rorc,
GO:0046209	nitric oxide metabolic process	5	1118	5.026	18	15729	3.414	0.0006	0.003	Cav1,P2rx4,Ptx3,Ticam1,Ulbp1,
GO:0006029	proteoglycan metabolic process	5	1118	5.026	18	15729	3.414	0.0006	0.003	Chst11,Chst14,Man1c1,Ndst2,Sgsh,
GO:0006809	nitric oxide biosynthetic process	5	1118	5.026	18	15729	3.414	0.0006	0.003	Cav1,P2rx4,Ptx3,Ticam1,Ulbp1,
GO:0031032	actomyosin structure organization and biogenesis	5	1118	4.667	19	15729	3.26	0.0011	0.006	Cnn2,Itgb1,Limch1,Myh7,Myh6,Tnnt2,
GO:0005544	calcium-dependent phospholipid binding	5	1118	4.356	20	15729	3.115	0.0018	0.009	Anxa1,Anxa2,Anxa3,Anxa4,Anxa5,
GO:0031328	positive regulation of cellular biosynthetic process	5	1118	4.356	20	15729	3.115	0.0018	0.009	Barhl2,Ptx3,Samd4,Ticam1,Ulbp1,
GO:0002761	regulation of myeloid leukocyte differentiation	5	1118	4.084	21	15729	2.98	0.0028	0.013	Csf1,Gnas,Id2,Lif,Rb1,
GO:0007530	sex determination	5	1118	4.084	21	15729	2.98	0.0028	0.012	Dmrta1,Foxl2,Igf1r,Pbx1,Sox9,
GO:0048628	myoblast maturation	5	1118	4.084	21	15729	2.98	0.0028	0.012	Capn2,Itgb1,Myh7,Myh6,Myh9,Tnnt2,
GO:0046634	regulation of alpha-beta T cell activation	5	1118	3.843	22	15729	2.853	0.0043	0.018	Bcl6,Cd28,Itpkb,Socs5,Tgfbr2,
GO:0051272	positive regulation of cell motility	5	1118	3.843	22	15729	2.853	0.0043	0.018	Bcl6,Csf1,Irs2,Ptp4a1,Rras2,
GO:0001569	patterning of blood vessels	5	1118	3.843	22	15729	2.853	0.0043	0.017	Cxcr4,Cyr61,Nrp1,Tbx20,Tgfbr2,
GO:0043410	positive regulation of MAPKKK cascade	5	1118	3.843	22	15729	2.853	0.0043	0.017	Dusp22,Il11,Lif,Nenf,Tlr4,
GO:0045580	regulation of T cell differentiation	5	1118	3.843	22	15729	2.853	0.0043	0.017	Bcl6,Il15,Itpkb,Socs5,Tgfbr2,
GO:0048627	myoblast development	5	1118	3.843	22	15729	2.853	0.0043	0.017	Capn2,Itgb1,Myh7,Myh6,Myh9,Tnnt2,
GO:0019835	cytolysis	5	1118	3.843	22	15729	2.853	0.0043	0.017	Cd59a,Cd59b,Gzmd,Gzme,Mmd,Serpinb9b,
GO:0032103	positive regulation of response to external stimulus	5	1118	3.843	22	15729	2.853	0.0043	0.017	Cd28,Fabp4,Fcgr3,Stat5b,Tnfrsf1a,
GO:0046546	development of primary male sexual characteristics	5	1118	3.63	23	15729	2.732	0.0062	0.023	Asb1,Dhh,Lhx9,Sox9,Wnt4,
GO:0046632	alpha-beta T cell differentiation	5	1118	3.63	23	15729	2.732	0.0062	0.023	Bcl6,Itpkb,Rorc,Socs5,Tgfbr2,
GO:0003705	RNA polymerase II transcription factor activity, enhancer binding	5	1118	3.63	23	15729	2.732	0.0062	0.023	Cebpb,Foxc1,Gata6,Meis1,Hnf4a,
GO:0016529	sarcoplasmic reticulum	5	1118	3.439	24	15729	2.618	0.0088	0.031	Akap6,Cacna2d1,Hrc,Jph2,Tmem38a,
GO:0033077	T cell differentiation in the thymus	5	1118	3.267	25	15729	2.51	0.012	0.039	Cd28,Bmi1,Commd3,Fas,Itpkb,Rorc,
GO:0005913	cell-cell adherens junction	5	1118	3.111	26	15729	2.407	0.016	0.049	Dlg5,Myh9,Pgm5,Tjp1,Vcl,
