# Supplementary material for: Functional Heterogeneity of Embryonic Stem Cells Revealed through Translational Amplification of an Early Endodermal Transcript
Source: PLoS Biol. 2010 May 25;8(5):e1000379. doi: 10.1371/journal.pbio.1000379 (PMC2876051; doi:10.1371/journal.pbio.1000379)
Supplement: Table S3 — Gene ontology (GO) terms over-represented among genes overexpressed in the V+S+ fraction compared to V−S+. The set of genes was identified using criteria: FDR ≤0.05, change ≥1.5-fold. Only significant GO categories are shown (FDR <0.05, N members ≥5). (0.02 MB XLS) [file pbio.1000379.s008.xls]

## Sheet: GO_V+S+vsV-S+1.5fold
Supplementary Table S3. Gene ontology (GO) terms over-represented among genes over expressed in the V+S+ fraction
GO id	Annotation	N genes with GO in list	List size	Enrichment ratio (top)	N genes with GO total	N genes total	z	p	FDR	Gene symbols
GO:0005515	protein binding	53	118	1.514	4684	15729	3.608	0.0003	0.002	Kcna5,Kctd16,Spon1,C1ql3,Cdh9,Cebpd,Shank2,Cap2,Areg,Pde1a,Cyr61,Cxcl1,Cald1,Jun,Dusp6,Ctgf,Krt20,Rnf128,Ankrd1,Tnfaip3,Wnt4,Id2,Lpp,Fhl2,Id1,Amotl1,Arl6ip5,Col7a1,Gpr124,Grb10,Ptpn13,Chrnb1,Bhlhb2,Fgfbp1,Adfp,Dusp22,Krt18,Anxa1,Irs2,Meis1,Baz1a,Pdlim2,Coro2a,Ilk,Lamc2,Bmi1,Commd3,Pdlim7,Cnn2,S100a6,Bcl2l11,Bcar1,Anxa2,Klhl26,
GO:0032502	developmental process	31	118	1.558	2663	15729	2.715	0.0066	0.021	Spon1,Clic5,Pou3f1,Cd28,Plxdc2,Crym,Phlda1,Cyr61,Capn2,Jun,Lrp2,Ctgf,Krt20,Tnfaip3,Wnt4,Id2,Klf7,Wnt9a,Tagln2,Id1,Myl9,Krt18,Irs2,Meis1,Etv1,Ilk,Bmi1,Commd3,Top2b,Pdlim7,Bcl2l11,Anxa2,
GO:0005576	extracellular region	29	118	1.657	2343	15729	2.964	0.003	0.011	Gprc6a,Aadac,Spon1,Arsj,C1ql3,Slc39a8,Hpx,Areg,Loxl4,Plxdc2,Cyr61,Cxcl1,Chst1,Ctgf,Slc27a2,Rnf128,Plaur,Car4,Wnt4,Wnt9a,Pla2g7,Col7a1,Chrnb1,Ptprn,Fgfbp1,St14,Lamc2,Pon2,Anxa2,
GO:0005886	plasma membrane	26	118	2.178	1605	15729	4.261	0	0	Kcna5,Kctd16,Shank2,Kcnq3,Cd28,Plxdc2,Krt19,Adam8,Gng13,Cldn23,Lrp2,Nope,Lpp,Amotl1,Gpr124,F2rl1,Chrnb1,Ptprn,Adfp,Anxa1,St14,Cgn,Ilk,Podxl,Bcar1,Anxa2,
GO:0007275	multicellular organismal development	26	118	1.67	2085	15729	2.822	0.0047	0.016	Spon1,Clic5,Pou3f1,Cd28,Plxdc2,Crym,Cyr61,Capn2,Lrp2,Ctgf,Wnt4,Id2,Klf7,Wnt9a,Tagln2,Id1,Myl9,Irs2,Meis1,Etv1,Ilk,Bmi1,Commd3,Top2b,Pdlim7,Bcl2l11,Anxa2,
GO:0048856	anatomical structure development	24	118	1.784	1803	15729	3.037	0.0023	0.01	Clic5,Pou3f1,Cd28,Crym,Cyr61,Capn2,Jun,Lrp2,Ctgf,Wnt4,Id2,Klf7,Wnt9a,Tagln2,Id1,Myl9,Irs2,Etv1,Ilk,Bmi1,Commd3,Top2b,Pdlim7,Bcl2l11,Anxa2,
GO:0048731	system development	23	118	1.919	1608	15729	3.335	0.0008	0.004	Clic5,Pou3f1,Cd28,Crym,Cyr61,Capn2,Lrp2,Ctgf,Wnt4,Id2,Klf7,Wnt9a,Tagln2,Id1,Myl9,Irs2,Etv1,Ilk,Bmi1,Commd3,Top2b,Pdlim7,Bcl2l11,Anxa2,
GO:0048513	organ development	22	118	2.257	1311	15729	4.066	0	0	Clic5,Pou3f1,Cd28,Crym,Cyr61,Capn2,Lrp2,Ctgf,Wnt4,Id2,Wnt9a,Tagln2,Id1,Myl9,Irs2,Etv1,Ilk,Bmi1,Commd3,Top2b,Pdlim7,Bcl2l11,Anxa2,
GO:0044459	plasma membrane part	18	118	1.953	1237	15729	2.993	0.0027	0.011	Kcna5,Kctd16,Shank2,Kcnq3,Cd28,Gng13,Cldn23,Lrp2,Nope,Lpp,Amotl1,F2rl1,Chrnb1,St14,Cgn,Ilk,Bcar1,Anxa2,
GO:0022610	biological adhesion	12	118	3.012	539	15729	4.041	0	0	Spink5,Spon1,Cdh9,Sned1,Cyr61,Adam8,Ctgf,Lpp,Col7a1,Lamc2,Bcl2l11,Bcar1,
GO:0007155	cell adhesion	12	118	3.012	539	15729	4.041	0	0	Spink5,Spon1,Cdh9,Sned1,Cyr61,Adam8,Ctgf,Lpp,Col7a1,Lamc2,Bcl2l11,Bcar1,
GO:0016788	hydrolase activity, acting on ester bonds	12	118	2.829	573	15729	3.798	0.0001	0.001	Aadac,Arsj,Pde1a,Ptpn14,Dusp6,Pla2g7,Ptpn13,Ptprn,Dusp4,Dusp22,Pon2,Esd,
GO:0006811	ion transport	12	118	2.362	684	15729	3.111	0.0018	0.008	Kcna5,Kctd16,C1ql3,Slc39a8,Clic6,Clic5,Hpx,Slc5a8,Kcnq3,Col7a1,Chrnb1,Steap1,
GO:0005509	calcium ion binding	12	118	2.18	740	15729	2.814	0.0048	0.016	Arsj,Rgn,Cdh9,Galnt3,Sned1,Capn2,Lrp2,Myl9,Anxa1,S100a6,S100a10,Anxa2,
GO:0005198	structural molecule activity	10	118	2.705	499	15729	3.298	0.0009	0.005	Crym,Krt19,Cldn23,Ptpn14,Krt20,Wnt9a,Col7a1,Ptpn13,Krt18,Lamc2,
GO:0030054	cell junction	9	118	3.158	386	15729	3.645	0.0002	0.001	Shank2,Cldn23,Lpp,Amotl1,Chrnb1,Cgn,Ilk,Bcar1,Anxa2,
GO:0009605	response to external stimulus	9	118	2.743	443	15729	3.17	0.0015	0.007	Il20ra,Cd28,Cyr61,Cxcl1,Chst1,Pla2g7,F2rl1,Etv1,Anxa2,
GO:0007167	enzyme linked receptor protein signaling pathway	8	118	3.905	279	15729	4.135	0	0	Ctgf,Wnt4,Id1,Grb10,Ptprn,Dusp22,Irs2,Bcar1,
GO:0042578	phosphoric ester hydrolase activity	8	118	3.834	284	15729	4.073	0	0	Pde1a,Ptpn14,Dusp6,Ptpn13,Ptprn,Dusp4,Dusp22,Pon2,
GO:0016477	cell migration	8	118	3.779	288	15729	4.024	0	0	Ctgf,Klf7,St14,Irs2,Etv1,Podxl,Top2b,Bcar1,
GO:0006928	cell motility	8	118	3.226	336	15729	3.501	0.0004	0.002	Ctgf,Klf7,St14,Irs2,Etv1,Podxl,Top2b,Bcar1,
GO:0051674	localization of cell	8	118	3.226	336	15729	3.501	0.0004	0.002	Ctgf,Klf7,St14,Irs2,Etv1,Podxl,Top2b,Bcar1,
GO:0016791	phosphoric monoester hydrolase activity	7	118	4.368	219	15729	4.224	0	0	Ptpn14,Dusp6,Ptpn13,Ptprn,Dusp4,Dusp22,Pon2,
GO:0005578	proteinaceous extracellular matrix	7	118	3.417	278	15729	3.446	0.0005	0.003	Spon1,Ctgf,Wnt4,Wnt9a,Col7a1,Lamc2,Anxa2,
GO:0031012	extracellular matrix	7	118	3.367	282	15729	3.401	0.0006	0.003	Spon1,Ctgf,Wnt4,Wnt9a,Col7a1,Lamc2,Anxa2,
GO:0009611	response to wounding	7	118	3.319	286	15729	3.357	0.0007	0.004	Il20ra,Cd28,Cxcl1,Chst1,Pla2g7,F2rl1,Anxa2,
GO:0009892	negative regulation of metabolic process	7	118	2.715	348	15729	2.757	0.0058	0.018	Spink5,Jun,Rnf128,Id2,Id1,Bhlhb2,Bmi1,Commd3,
GO:0030001	metal ion transport	7	118	2.417	390	15729	2.42	0.0155	0.046	Kcna5,Kctd16,Slc39a8,Hpx,Slc5a8,Kcnq3,Steap1,
GO:0004725	protein tyrosine phosphatase activity	6	118	10.176	84	15729	6.807	0	0	Ptpn14,Dusp6,Ptpn13,Ptprn,Dusp4,Dusp22,
GO:0006470	protein amino acid dephosphorylation	6	118	7.859	107	15729	5.842	0	0	Ptpn14,Dusp6,Ptpn13,Ptprn,Dusp4,Dusp22,
GO:0016311	dephosphorylation	6	118	6.962	120	15729	5.415	0	0	Ptpn14,Dusp6,Ptpn13,Ptprn,Dusp4,Dusp22,
GO:0004721	phosphoprotein phosphatase activity	6	118	5.923	140	15729	4.869	0	0	Ptpn14,Dusp6,Ptpn13,Ptprn,Dusp4,Dusp22,
GO:0004857	enzyme inhibitor activity	6	118	4.267	192	15729	3.836	0.0001	0.001	Spink5,Trib1,Cd109,Col7a1,Anxa1,Anxa2,
GO:0022836	gated channel activity	6	118	3.052	266	15729	2.869	0.0041	0.014	Kcna5,Kctd16,Clic6,Clic5,Kcnq3,Chrnb1,
GO:0007169	transmembrane receptor protein tyrosine kinase signaling pathway	5	118	3.96	172	15729	3.295	0.0009	0.005	Ctgf,Wnt4,Grb10,Irs2,Bcar1,
GO:0022832	voltage-gated channel activity	5	118	3.914	174	15729	3.263	0.0011	0.005	Kcna5,Kctd16,Clic6,Clic5,Kcnq3,
GO:0005244	voltage-gated ion channel activity	5	118	3.914	174	15729	3.263	0.0011	0.005	Kcna5,Kctd16,Clic6,Clic5,Kcnq3,
GO:0015629	actin cytoskeleton	5	118	3.695	184	15729	3.11	0.0018	0.008	Cald1,Myl9,Cgn,Pdlim7,Anxa2,
GO:0048646	anatomical structure formation	5	118	3.427	198	15729	2.912	0.0035	0.013	Cyr61,Ctgf,Id1,Bcl2l11,Anxa2,
